# Supplementary material for: (5S)-3-Chloro-5-[(1R,2S,5R)-2-isopropyl-5-methyl­cyclo­hex­yloxy]-4-(4-methyl­piperidin-1-yl)furan-2(5H)-one
Source: Acta Crystallogr Sect E Struct Rep Online. 2011 Feb 19;67(Pt 3):o656. doi: 10.1107/S1600536811005216 (PMC3051989; doi:10.1107/S1600536811005216)
Supplement: Supplementary file 1 [file e-67-0o656-sup1.cif]

##############################################################################
###                                                                        ###
###        Electronic paper (Acta Crystallographica Section E)             ###
###                                                                        ###
##############################################################################
#                                                                            #
# This CIF contains the data in a paper accepted for publication in Acta     #
# Crystallographica Section E. It conforms to the requirements of Notes      #
# for Authors for Section E, and has been peer reviewed under the auspices   #
# of the IUCr Commission on Journals.                                        #
#                                                                            #
# Full details of the Crystallographic Information File format               #
# are given in the paper "The Crystallographic Information File (CIF):       #
# a New Standard Archive File for Crystallography" by S. R. Hall, F. H.      #
# Allen and I. D. Brown [Acta Cryst. (1991), A47, 655-685].                  #
#                                                                            #
# The current version of the core CIF dictionary is obtainable from          #
# ftp://ftp.iucr.org/pub/cif_core.dic. The current version number is 2.4.    #
#                                                                            #
# Software is freely available for graphical display of the structure(s) in  #
# this CIF.  For information consult the CIF home page http://www.iucr.org/  #
# cif/home.html                                                              #
#                                                                            #
# This file may be used for bona fide research purposes within the           #
# scientific community so long as proper attribution is given to the journal # 
# article from which it was obtained.                                        #
#                                                                            #
##############################################################################
                                             
data_global
_audit_creation_method     SHELXL-97
_journal_date_recd_electronic     2011-01-25
_journal_date_accepted     2011-02-11
_journal_name_full     'Acta Crystallographica, Section E'
_journal_year     2011
_journal_volume     67
_journal_issue      3
_journal_page_first     o656
_journal_page_last     o656
_journal_paper_category     QO
_journal_coeditor_code     GO2003
_publ_contact_author_name     'Zhao-yang Wang'
_publ_contact_author_address
;
School of Chemistry and Environment
South China Normal University
Guangzhou 510006
People's Republic of China
;
_publ_contact_author_email     'wangwangzhaoyang@tom.com'
_publ_contact_author_fax     '86 20 39310187'
_publ_contact_author_phone     '86 20 39310258'
_publ_section_title
;\
(5<i>S</i>)-3-Chloro-5-[(1<i>R</i>,2<i>S</i>,5<i>R</i>)-2-isopropyl-5-\
methylcyclohexyloxy]-4-(4-methylpiperidin-1-yl)furan-2(5<i>H</i>)-one
;
loop_
    _publ_author_name
    _publ_author_address
    'Xiao-Mei Wang'
;
School of Chemistry and Environment
South China Normal University
Guangzhou 510006
People's Republic of China
;
    'Jian-Hua Fu'
;
School of Chemistry and Environment
South China Normal University
Guangzhou 510006
People's Republic of China
;
    'Song-Liang Cai'
;
School of Chemistry and Environment
South China Normal University
Guangzhou 510006
People's Republic of China
;
    'Zhao-Yang Wang'
;
School of Chemistry and Environment
South China Normal University
Guangzhou 510006
People's Republic of China
;
data_I
_audit_creation_method     SHELXL-97
_chemical_name_systematic
;
(5<i>S</i>)-3-Chloro-5-[(1<i>R</i>,2<i>S</i>,5<i>R</i>)-2-isopropyl-5-
methylcyclohexyloxy]-4-(4-methylpiperidin-1-yl)furan-2(5<i>H</i>)-one
;
_chemical_name_common     ?
_chemical_formula_moiety     'C20 H32 Cl N O3'
_chemical_formula_sum     'C20 H32 Cl N O3'
_chemical_formula_iupac     'C20 H32 Cl N O3'
_chemical_formula_weight     369.92
_chemical_melting_point     ?
_symmetry_cell_setting     orthorhombic
_symmetry_space_group_name_H-M     'P 21 21 21'
_symmetry_space_group_name_Hall     'P 2ac 2ab'
loop_
    _symmetry_equiv_pos_as_xyz
    'x, y, z'
    '-x+1/2, -y, z+1/2'
    '-x, y+1/2, -z+1/2'
    'x+1/2, -y+1/2, -z'
_cell_length_a     9.187(5)
_cell_length_b     9.248(5)
_cell_length_c     24.987(12)
_cell_angle_alpha     90.00
_cell_angle_beta     90.00
_cell_angle_gamma     90.00
_cell_volume     2122.9(19)
_cell_formula_units_Z     4
_cell_measurement_reflns_used     2408
_cell_measurement_theta_min     2.74
_cell_measurement_theta_max     19.77
_cell_measurement_temperature     298(2)
_exptl_crystal_description     block
_exptl_crystal_colour     colourless
_exptl_crystal_size_max     0.32
_exptl_crystal_size_mid     0.30
_exptl_crystal_size_min     0.28
_exptl_crystal_density_diffrn     1.157
_exptl_crystal_density_meas     ?
_exptl_crystal_density_method     'not measured'
_exptl_crystal_F_000     800
_exptl_absorpt_coefficient_mu     0.197
_exptl_absorpt_correction_type     multi-scan
_exptl_absorpt_process_details     '(SADABS; Sheldrick, 1996)'
_exptl_absorpt_correction_T_min     0.9397
_exptl_absorpt_correction_T_max     0.9469
_exptl_special_details
;
Data for (I): [\a]^20\%^~D~ = 96.2\% (c 0.600, CH~3~CH~2~OH);
^1^H NMR  (400 MHz, CDCl~3~, TMS):
0.769 (3H, <i>d</i>, <i>J</i> = 6.8 Hz, CH~3~),
0.831-0.934 (7H, <i>m</i>, CH, 2CH~3~),
0.981-1.166 (5H, <i>m</i>, CH~2~, CH~3~),
1.212-1.756 (9H, <i>m</i>, 3CH, 3CH~2~),
2.160-2.271 (2H, <i>m</i>, CH~2~),
2.974-3.090 (2H, <i>m</i>, CH~2~),
3.529-3.581 (1H, <i>m</i>, CH),
4.079-4.335 (2H, <i>m</i>, CH~2~),
5.762 (1H, <i>s</i>, CH),
ESI-MS, <i>m</i>/<i>z</i> (%):
Calcd for C~20~H~32~ClNO~3~^+^([M+H]^+^): 370.21(100.0),
372.20(32.0), Found: 370.29 (45.0), 372.33(15.0).
;
_diffrn_ambient_temperature     298(2)
_diffrn_radiation_type     MoK\a
_diffrn_radiation_wavelength     0.71073
_diffrn_radiation_source     'fine-focus sealed tube'
_diffrn_radiation_monochromator     graphite
_diffrn_measurement_device_type     'Bruker APEXII area-detector'
_diffrn_measurement_method     '\f and \w'
_diffrn_detector_area_resol_mean     ?
_diffrn_reflns_number     12264
_diffrn_reflns_av_R_equivalents     0.0376
_diffrn_reflns_av_sigmaI/netI     0.0484
_diffrn_reflns_theta_min     2.35
_diffrn_reflns_theta_max     26.75
_diffrn_reflns_theta_full     26.75
_diffrn_measured_fraction_theta_max     0.998
_diffrn_measured_fraction_theta_full     0.998
_diffrn_reflns_limit_h_min     -10
_diffrn_reflns_limit_h_max     11
_diffrn_reflns_limit_k_min     -11
_diffrn_reflns_limit_k_max     10
_diffrn_reflns_limit_l_min     -31
_diffrn_reflns_limit_l_max     31
_diffrn_standards_number     ?
_diffrn_standards_interval_count     ?
_diffrn_standards_interval_time     ?
_diffrn_standards_decay_%     ?
_refine_special_details
;
 Refinement of F^2^ against ALL reflections.  The weighted R-factor wR and
 goodness of fit S are based on F^2^, conventional R-factors R are based
 on F, with F set to zero for negative F^2^. The threshold expression of
 F^2^ > 2sigma(F^2^) is used only for calculating R-factors(gt) etc. and is
 not relevant to the choice of reflections for refinement.  R-factors based
 on F^2^ are statistically about twice as large as those based on F, and R-
 factors based on ALL data will be even larger.
;
_reflns_number_total     4505
_reflns_number_gt     2620
_reflns_threshold_expression     I>2\s(I)
_refine_ls_structure_factor_coef     Fsqd
_refine_ls_matrix_type     full
_refine_ls_R_factor_all     0.0891
_refine_ls_R_factor_gt     0.0426
_refine_ls_wR_factor_gt     0.0949
_refine_ls_wR_factor_ref     0.1120
_refine_ls_goodness_of_fit_ref     1.014
_refine_ls_restrained_S_all     1.044
_refine_ls_number_reflns     4505
_refine_ls_number_parameters     231
_refine_ls_number_restraints     24
_refine_ls_hydrogen_treatment     constr
_refine_ls_weighting_scheme     calc
_refine_ls_weighting_details
         'calc w=1/[\s^2^(Fo^2^)+(0.0492P)^2^+0.0010P] where P=(Fo^2^+2Fc^2^)/3'
_atom_sites_solution_hydrogens     geom
_atom_sites_solution_primary     direct
_atom_sites_solution_secondary     difmap
_refine_ls_shift/su_max     0.000
_refine_ls_shift/su_mean     0.000
_refine_diff_density_max     0.125
_refine_diff_density_min     -0.157
_refine_ls_extinction_method     none
_refine_ls_extinction_coef     0.0033(12)
_refine_ls_extinction_expression
                                  'Fc^*^=kFc[1+0.001xFc^2^\l^3^/sin(2\q)]^-1/4^'
_refine_ls_abs_structure_details     'Flack (1983), 1921 Friedel pairs'
_refine_ls_abs_structure_Flack     0.10(8)
loop_
    _atom_type_symbol
    _atom_type_description
    _atom_type_scat_dispersion_real
    _atom_type_scat_dispersion_imag
    _atom_type_scat_source
    'C' 'C' 0.0033 0.0016
                         'International Tables Vol C Tables 4.2.6.8 and 6.1.1.4'
    'H' 'H' 0.0000 0.0000
                         'International Tables Vol C Tables 4.2.6.8 and 6.1.1.4'
    'N' 'N' 0.0061 0.0033
                         'International Tables Vol C Tables 4.2.6.8 and 6.1.1.4'
    'O' 'O' 0.0106 0.0060
                         'International Tables Vol C Tables 4.2.6.8 and 6.1.1.4'
    'Cl' 'Cl' 0.1484 0.1585
                         'International Tables Vol C Tables 4.2.6.8 and 6.1.1.4'
_computing_data_collection     'APEX2 (Bruker, 2008)'
_computing_cell_refinement     'SAINT (Bruker, 2008)'
_computing_data_reduction     'SAINT (Bruker, 2008)'
_computing_structure_solution     'SHELXS97 (Sheldrick, 2008)'
_computing_structure_refinement     'SHELXL97 (Sheldrick, 2008)'
_computing_molecular_graphics     'ORTEP-3 for Windows (Farrugia, 1997)'
_computing_publication_material     'SHELXL97 (Sheldrick, 2008)'
loop_
    _atom_site_type_symbol
    _atom_site_label
    _atom_site_fract_x
    _atom_site_fract_y
    _atom_site_fract_z
    _atom_site_U_iso_or_equiv
    _atom_site_adp_type
    _atom_site_calc_flag
    _atom_site_refinement_flags
    _atom_site_occupancy
    _atom_site_disorder_assembly
    _atom_site_disorder_group
    Cl Cl1 0.60861(9) -0.13528(9) 0.17373(3) 0.0923(3) Uani d . 1 . .
    C C3 0.7320(3) 0.0841(3) 0.23600(8) 0.0557(6) Uani d U 1 . .
    C C4 0.8425(3) 0.0853(3) 0.28119(8) 0.0578(6) Uani d . 1 . .
    H H4 0.9252 0.1479 0.2725 0.069 Uiso calc R 1 . .
    C C2 0.7123(3) -0.0578(3) 0.22267(9) 0.0621(7) Uani d . 1 . .
    C C1 0.8084(3) -0.1478(4) 0.25291(10) 0.0681(7) Uani d . 1 . .
    C C5 0.8604(3) 0.1414(3) 0.37500(8) 0.0621(6) Uani d . 1 . .
    H H5 0.9630 0.1522 0.3650 0.074 Uiso calc R 1 . .
    C C6 0.8125(3) 0.2733(3) 0.40633(9) 0.0702(8) Uani d . 1 . .
    H H6 0.7085 0.2604 0.4136 0.084 Uiso calc R 1 . .
    C C7 0.8883(4) 0.2751(4) 0.46068(10) 0.0956(9) Uani d . 1 . .
    H H7A 0.9919 0.2897 0.4554 0.115 Uiso calc R 1 . .
    H H7B 0.8517 0.3558 0.4815 0.115 Uiso calc R 1 . .
    C C10 0.8414(4) 0.0021(4) 0.40651(11) 0.0960(11) Uani d U 1 . .
    H H10A 0.8791 -0.0780 0.3856 0.115 Uiso calc R 1 . .
    H H10B 0.7385 -0.0149 0.4124 0.115 Uiso calc R 1 . .
    C C11 0.8269(4) 0.4160(4) 0.37596(11) 0.0878(10) Uani d . 1 . .
    H H11 0.7799 0.4016 0.3412 0.105 Uiso calc R 1 . .
    C C9 0.9194(5) 0.0065(4) 0.46042(11) 0.1115(13) Uani d . 1 . .
    H H9 1.0238 0.0194 0.4538 0.134 Uiso calc R 1 . .
    C C8 0.8648(6) 0.1363(5) 0.49177(11) 0.1279(14) Uani d U 1 . .
    H H8A 0.7619 0.1245 0.4993 0.153 Uiso calc R 1 . .
    H H8B 0.9160 0.1419 0.5257 0.153 Uiso calc R 1 . .
    C C13 0.7463(5) 0.5387(4) 0.40314(16) 0.1393(16) Uani d . 1 . .
    H H13A 0.7508 0.6236 0.3811 0.209 Uiso calc R 1 . .
    H H13B 0.7906 0.5586 0.4371 0.209 Uiso calc R 1 . .
    H H13C 0.6465 0.5117 0.4084 0.209 Uiso calc R 1 . .
    C C14 0.9795(6) 0.4590(5) 0.36473(16) 0.1399(16) Uani d . 1 . .
    H H14A 1.0262 0.4871 0.3975 0.210 Uiso calc R 1 . .
    H H14B 0.9802 0.5388 0.3402 0.210 Uiso calc R 1 . .
    H H14C 1.0308 0.3788 0.3493 0.210 Uiso calc R 1 . .
    C C18 0.7583(3) 0.4266(3) 0.17613(10) 0.0709(7) Uani d . 1 . .
    H H18A 0.8318 0.3755 0.1557 0.085 Uiso calc R 1 . .
    H H18B 0.7946 0.5232 0.1833 0.085 Uiso calc R 1 . .
    C C19 0.7345(3) 0.3499(3) 0.22804(9) 0.0711(7) Uani d . 1 . .
    H H19A 0.8266 0.3401 0.2467 0.085 Uiso calc R 1 . .
    H H19B 0.6696 0.4065 0.2504 0.085 Uiso calc R 1 . .
    C C16 0.5572(3) 0.2862(3) 0.13592(10) 0.0750(8) Uani d . 1 . .
    H H16A 0.4646 0.2930 0.1174 0.090 Uiso calc R 1 . .
    H H16B 0.6226 0.2290 0.1140 0.090 Uiso calc R 1 . .
    C C15 0.5354(3) 0.2122(3) 0.18891(9) 0.0691(7) Uani d . 1 . .
    H H15A 0.4628 0.2643 0.2095 0.083 Uiso calc R 1 . .
    H H15B 0.4996 0.1149 0.1830 0.083 Uiso calc R 1 . .
    C C17 0.6204(3) 0.4374(3) 0.14313(10) 0.0755(8) Uani d . 1 . .
    H H17 0.5498 0.4957 0.1631 0.091 Uiso calc R 1 . .
    C C20 0.6467(4) 0.5099(4) 0.08935(13) 0.1153(13) Uani d . 1 . .
    H H20A 0.5553 0.5251 0.0716 0.173 Uiso calc R 1 . .
    H H20B 0.7073 0.4490 0.0676 0.173 Uiso calc R 1 . .
    H H20C 0.6941 0.6012 0.0948 0.173 Uiso calc R 1 . .
    N N1 0.6712(2) 0.2061(3) 0.21914(8) 0.0635(6) Uani d U 1 . .
    O O3 0.77190(15) 0.13329(19) 0.32666(5) 0.0606(4) Uani d . 1 . .
    O O1 0.88796(18) -0.0624(2) 0.28665(6) 0.0692(5) Uani d . 1 . .
    O O2 0.8292(2) -0.2765(3) 0.25154(9) 0.0958(7) Uani d . 1 . .
    C C12 0.8980(9) -0.1363(5) 0.49012(16) 0.193(2) Uani d U 1 . .
    H H12A 0.7961 -0.1514 0.4966 0.290 Uiso calc R 1 . .
    H H12B 0.9489 -0.1329 0.5237 0.290 Uiso calc R 1 . .
    H H12C 0.9355 -0.2142 0.4688 0.290 Uiso calc R 1 . .
loop_
    _atom_site_aniso_label
    _atom_site_aniso_U_11
    _atom_site_aniso_U_22
    _atom_site_aniso_U_33
    _atom_site_aniso_U_12
    _atom_site_aniso_U_13
    _atom_site_aniso_U_23
    Cl1 0.0966(5) 0.0925(6) 0.0878(5) -0.0040(5) -0.0238(4) -0.0303(4)
    C3 0.0532(14) 0.0716(19) 0.0423(11) -0.0039(13) 0.0037(10) -0.0047(12)
    C4 0.0566(14) 0.0663(19) 0.0507(13) -0.0053(12) -0.0014(11) -0.0038(12)
    C2 0.0612(16) 0.072(2) 0.0534(13) -0.0043(14) -0.0029(12) -0.0094(13)
    C1 0.0596(15) 0.077(2) 0.0677(16) 0.0055(16) 0.0053(13) -0.0158(17)
    C5 0.0649(16) 0.0735(17) 0.0478(12) -0.0011(14) -0.0084(11) -0.0026(13)
    C6 0.0673(16) 0.092(2) 0.0511(13) 0.0086(15) -0.0004(12) -0.0171(15)
    C7 0.132(3) 0.100(2) 0.0542(15) -0.003(2) -0.0164(17) -0.0124(17)
    C10 0.132(3) 0.092(2) 0.0633(16) -0.020(2) -0.0195(18) 0.0117(17)
    C11 0.126(3) 0.078(2) 0.0596(16) 0.022(2) -0.0152(17) -0.0160(16)
    C9 0.173(3) 0.094(3) 0.0678(18) -0.024(3) -0.037(2) 0.0227(19)
    C8 0.183(4) 0.150(3) 0.0514(16) -0.022(3) -0.016(2) 0.002(2)
    C13 0.161(4) 0.120(3) 0.137(3) 0.055(3) -0.042(3) -0.052(3)
    C14 0.165(4) 0.103(3) 0.152(3) 0.002(3) 0.053(3) 0.013(3)
    C18 0.0791(18) 0.0660(18) 0.0678(15) -0.0153(14) -0.0104(14) 0.0016(14)
    C19 0.0835(19) 0.0686(19) 0.0610(15) -0.0105(16) -0.0154(14) -0.0090(14)
    C16 0.0752(18) 0.084(2) 0.0663(16) -0.0017(16) -0.0243(13) -0.0002(16)
    C15 0.0592(15) 0.0720(18) 0.0760(17) -0.0043(13) -0.0121(13) -0.0002(15)
    C17 0.087(2) 0.0695(19) 0.0700(15) -0.0068(17) -0.0108(15) 0.0073(15)
    C20 0.144(3) 0.112(3) 0.091(2) -0.029(2) -0.022(2) 0.040(2)
    N1 0.0670(13) 0.0634(14) 0.0601(11) -0.0079(12) -0.0147(10) 0.0039(11)
    O3 0.0557(9) 0.0823(12) 0.0436(8) 0.0034(9) -0.0045(7) -0.0074(9)
    O1 0.0577(10) 0.0779(13) 0.0719(10) 0.0108(10) -0.0093(9) -0.0086(10)
    O2 0.0908(14) 0.0731(15) 0.1237(17) 0.0195(12) -0.0096(12) -0.0176(14)
    C12 0.339(7) 0.136(4) 0.105(3) -0.040(5) -0.072(4) 0.049(3)
_geom_special_details
;
 All esds (except the esd in the dihedral angle between two l.s. planes)
 are estimated using the full covariance matrix.  The cell esds are taken
 into account individually in the estimation of esds in distances, angles
 and torsion angles; correlations between esds in cell parameters are only
 used when they are defined by crystal symmetry.  An approximate (isotropic)
 treatment of cell esds is used for estimating esds involving l.s. planes.
;
loop_
    _geom_bond_atom_site_label_1
    _geom_bond_atom_site_label_2
    _geom_bond_site_symmetry_2
    _geom_bond_distance
    _geom_bond_publ_flag
    Cl1 C2 . 1.708(2) ?
    C3 N1 . 1.327(3) ?
    C3 C2 . 1.366(4) ?
    C3 C4 . 1.519(3) ?
    C4 O3 . 1.381(3) ?
    C4 O1 . 1.435(3) ?
    C4 H4 . 0.9800 ?
    C2 C1 . 1.429(4) ?
    C1 O2 . 1.206(4) ?
    C1 O1 . 1.367(3) ?
    C5 O3 . 1.458(3) ?
    C5 C6 . 1.514(4) ?
    C5 C10 . 1.520(4) ?
    C5 H5 . 0.9800 ?
    C6 C7 . 1.526(4) ?
    C6 C11 . 1.529(4) ?
    C6 H6 . 0.9800 ?
    C7 C8 . 1.516(4) ?
    C7 H7A . 0.9700 ?
    C7 H7B . 0.9700 ?
    C10 C9 . 1.526(4) ?
    C10 H10A . 0.9700 ?
    C10 H10B . 0.9700 ?
    C11 C14 . 1.484(5) ?
    C11 C13 . 1.516(5) ?
    C11 H11 . 0.9800 ?
    C9 C8 . 1.519(5) ?
    C9 C12 . 1.527(5) ?
    C9 H9 . 0.9800 ?
    C8 H8A . 0.9700 ?
    C8 H8B . 0.9700 ?
    C13 H13A . 0.9600 ?
    C13 H13B . 0.9600 ?
    C13 H13C . 0.9600 ?
    C14 H14A . 0.9600 ?
    C14 H14B . 0.9600 ?
    C14 H14C . 0.9600 ?
    C18 C19 . 1.495(4) ?
    C18 C17 . 1.514(4) ?
    C18 H18A . 0.9700 ?
    C18 H18B . 0.9700 ?
    C19 N1 . 1.468(3) ?
    C19 H19A . 0.9700 ?
    C19 H19B . 0.9700 ?
    C16 C15 . 1.504(3) ?
    C16 C17 . 1.525(4) ?
    C16 H16A . 0.9700 ?
    C16 H16B . 0.9700 ?
    C15 N1 . 1.460(3) ?
    C15 H15A . 0.9700 ?
    C15 H15B . 0.9700 ?
    C17 C20 . 1.521(4) ?
    C17 H17 . 0.9800 ?
    C20 H20A . 0.9600 ?
    C20 H20B . 0.9600 ?
    C20 H20C . 0.9600 ?
    C12 H12A . 0.9600 ?
    C12 H12B . 0.9600 ?
    C12 H12C . 0.9600 ?
loop_
    _geom_angle_atom_site_label_1
    _geom_angle_atom_site_label_2
    _geom_angle_atom_site_label_3
    _geom_angle_site_symmetry_1
    _geom_angle_site_symmetry_3
    _geom_angle
    _geom_angle_publ_flag
    N1 C3 C2 . . 133.1(2) ?
    N1 C3 C4 . . 120.7(2) ?
    C2 C3 C4 . . 106.1(2) ?
    O3 C4 O1 . . 111.37(19) ?
    O3 C4 C3 . . 107.47(18) ?
    O1 C4 C3 . . 105.0(2) ?
    O3 C4 H4 . . 110.9 ?
    O1 C4 H4 . . 110.9 ?
    C3 C4 H4 . . 110.9 ?
    C3 C2 C1 . . 110.4(2) ?
    C3 C2 Cl1 . . 130.7(2) ?
    C1 C2 Cl1 . . 118.6(2) ?
    O2 C1 O1 . . 120.2(3) ?
    O2 C1 C2 . . 131.1(3) ?
    O1 C1 C2 . . 108.7(3) ?
    O3 C5 C6 . . 107.9(2) ?
    O3 C5 C10 . . 108.7(2) ?
    C6 C5 C10 . . 112.4(2) ?
    O3 C5 H5 . . 109.2 ?
    C6 C5 H5 . . 109.2 ?
    C10 C5 H5 . . 109.2 ?
    C5 C6 C7 . . 109.6(2) ?
    C5 C6 C11 . . 114.4(2) ?
    C7 C6 C11 . . 113.1(2) ?
    C5 C6 H6 . . 106.3 ?
    C7 C6 H6 . . 106.3 ?
    C11 C6 H6 . . 106.3 ?
    C8 C7 C6 . . 112.4(3) ?
    C8 C7 H7A . . 109.1 ?
    C6 C7 H7A . . 109.1 ?
    C8 C7 H7B . . 109.1 ?
    C6 C7 H7B . . 109.1 ?
    H7A C7 H7B . . 107.8 ?
    C5 C10 C9 . . 112.4(3) ?
    C5 C10 H10A . . 109.1 ?
    C9 C10 H10A . . 109.1 ?
    C5 C10 H10B . . 109.1 ?
    C9 C10 H10B . . 109.1 ?
    H10A C10 H10B . . 107.9 ?
    C14 C11 C13 . . 110.2(4) ?
    C14 C11 C6 . . 114.0(3) ?
    C13 C11 C6 . . 112.4(3) ?
    C14 C11 H11 . . 106.5 ?
    C13 C11 H11 . . 106.5 ?
    C6 C11 H11 . . 106.5 ?
    C8 C9 C10 . . 108.7(3) ?
    C8 C9 C12 . . 112.9(4) ?
    C10 C9 C12 . . 110.2(3) ?
    C8 C9 H9 . . 108.3 ?
    C10 C9 H9 . . 108.3 ?
    C12 C9 H9 . . 108.3 ?
    C7 C8 C9 . . 111.0(3) ?
    C7 C8 H8A . . 109.4 ?
    C9 C8 H8A . . 109.4 ?
    C7 C8 H8B . . 109.4 ?
    C9 C8 H8B . . 109.4 ?
    H8A C8 H8B . . 108.0 ?
    C11 C13 H13A . . 109.5 ?
    C11 C13 H13B . . 109.5 ?
    H13A C13 H13B . . 109.5 ?
    C11 C13 H13C . . 109.5 ?
    H13A C13 H13C . . 109.5 ?
    H13B C13 H13C . . 109.5 ?
    C11 C14 H14A . . 109.5 ?
    C11 C14 H14B . . 109.5 ?
    H14A C14 H14B . . 109.5 ?
    C11 C14 H14C . . 109.5 ?
    H14A C14 H14C . . 109.5 ?
    H14B C14 H14C . . 109.5 ?
    C19 C18 C17 . . 112.4(2) ?
    C19 C18 H18A . . 109.1 ?
    C17 C18 H18A . . 109.1 ?
    C19 C18 H18B . . 109.1 ?
    C17 C18 H18B . . 109.1 ?
    H18A C18 H18B . . 107.9 ?
    N1 C19 C18 . . 110.9(2) ?
    N1 C19 H19A . . 109.5 ?
    C18 C19 H19A . . 109.5 ?
    N1 C19 H19B . . 109.5 ?
    C18 C19 H19B . . 109.5 ?
    H19A C19 H19B . . 108.0 ?
    C15 C16 C17 . . 111.3(2) ?
    C15 C16 H16A . . 109.4 ?
    C17 C16 H16A . . 109.4 ?
    C15 C16 H16B . . 109.4 ?
    C17 C16 H16B . . 109.4 ?
    H16A C16 H16B . . 108.0 ?
    N1 C15 C16 . . 111.1(2) ?
    N1 C15 H15A . . 109.4 ?
    C16 C15 H15A . . 109.4 ?
    N1 C15 H15B . . 109.4 ?
    C16 C15 H15B . . 109.4 ?
    H15A C15 H15B . . 108.0 ?
    C18 C17 C20 . . 112.2(3) ?
    C18 C17 C16 . . 108.8(2) ?
    C20 C17 C16 . . 111.1(2) ?
    C18 C17 H17 . . 108.2 ?
    C20 C17 H17 . . 108.2 ?
    C16 C17 H17 . . 108.2 ?
    C17 C20 H20A . . 109.5 ?
    C17 C20 H20B . . 109.5 ?
    H20A C20 H20B . . 109.5 ?
    C17 C20 H20C . . 109.5 ?
    H20A C20 H20C . . 109.5 ?
    H20B C20 H20C . . 109.5 ?
    C3 N1 C15 . . 123.8(2) ?
    C3 N1 C19 . . 123.74(19) ?
    C15 N1 C19 . . 112.4(2) ?
    C4 O3 C5 . . 115.85(16) ?
    C1 O1 C4 . . 109.6(2) ?
    C9 C12 H12A . . 109.5 ?
    C9 C12 H12B . . 109.5 ?
    H12A C12 H12B . . 109.5 ?
    C9 C12 H12C . . 109.5 ?
    H12A C12 H12C . . 109.5 ?
    H12B C12 H12C . . 109.5 ?
loop_
    _geom_hbond_atom_site_label_D
    _geom_hbond_atom_site_label_H
    _geom_hbond_atom_site_label_A
    _geom_hbond_site_symmetry_A
    _geom_hbond_distance_DH
    _geom_hbond_distance_HA
    _geom_hbond_distance_DA
    _geom_hbond_angle_DHA
    C4 H4 O2 3_755 0.98 2.44 3.376(3) 160
    C18 H18B O2 1_565 0.97 2.54 3.393(4) 147
