# Supplementary material for: (5S)-3-Chloro-5-[(1R,2S,5R)-2-isopropyl-5-methyl­cyclo­hex­yloxy]-4-(4-methyl­piperidin-1-yl)furan-2(5H)-one
Source: Acta Crystallogr Sect E Struct Rep Online. 2011 Feb 19;67(Pt 3):o656. doi: 10.1107/S1600536811005216 (PMC3051989; doi:10.1107/S1600536811005216)
Supplement: Supplementary file 2 [file e-67-0o656-Isup2.hkl]

# 
# h,k,l, Fc-squared, Fo-squared, sigma(Fo-squared) and status flag 
# 
data_I
_shelx_title ' fjhp4 in P2(1)2(1)2(1)' 
_shelx_refln_list_code          4 
_shelx_F_calc_maximum      203.69 
_exptl_crystal_F_000       800.00 
_reflns_d_resolution_high  0.7896 
 
loop_ 
 _symmetry_equiv_pos_as_xyz 
 'x, y, z' 
 '-x+1/2, -y, z+1/2' 
 '-x, y+1/2, -z+1/2' 
 'x+1/2, -y+1/2, -z' 
 
_cell_length_a     9.1872 
_cell_length_b     9.2476 
_cell_length_c    24.9868 
_cell_angle_alpha  90.000 
_cell_angle_beta   90.000 
_cell_angle_gamma  90.000 
 
_shelx_F_squared_multiplier     1.000 
 
loop_ 
 _refln_index_h 
 _refln_index_k 
 _refln_index_l 
 _refln_F_squared_calc 
 _refln_F_squared_meas 
 _refln_F_squared_sigma 
 _refln_observed_status 
   2   0   0    14145.36    15233.42    432.11 o 
   4   0   0     1451.69     1335.83     36.20 o 
   6   0   0        2.79        1.05      2.06 o 
   8   0   0       60.14       54.75     10.14 o 
  10   0   0        0.26        1.94      7.42 o 
   1   1   0     3947.63     4415.57     47.85 o 
   2   1   0      601.89      545.81      7.16 o 
   3   1   0     2363.14     2164.17     27.70 o 
   4   1   0        0.65       -0.22      0.92 o 
   5   1   0      135.29      134.78      5.80 o 
   6   1   0      324.35      335.39     18.71 o 
   7   1   0       93.09       76.95      6.07 o 
   8   1   0       72.97       58.98     25.80 o 
   9   1   0        0.64        2.95      4.61 o 
  10   1   0        7.03        9.60      5.95 o 
  11   1   0        5.63       -0.34      6.14 o 
   0   2   0     1430.52     1535.86     38.64 o 
   1   2   0      571.73      569.50      9.85 o 
   2   2   0      472.22      479.62     12.61 o 
   3   2   0      756.34      808.15     10.78 o 
   4   2   0       10.26       10.59      1.85 o 
   5   2   0      428.99      441.24      7.58 o 
   6   2   0      198.30      210.39      7.49 o 
   7   2   0        0.01        1.94      2.44 o 
   8   2   0      132.55      136.33      9.02 o 
   9   2   0       24.82       18.06      6.82 o 
  10   2   0        0.77        7.51      5.89 o 
  11   2   0        7.53       -4.49      8.12 o 
   1   3   0     2828.31     2722.53     40.23 o 
   2   3   0     1780.30     1678.96     22.79 o 
   3   3   0      440.12      457.53      8.36 o 
   4   3   0      198.26      205.10      5.79 o 
   5   3   0       23.58       22.92      2.24 o 
   6   3   0       68.45       78.19      4.25 o 
   7   3   0       16.63       12.46      3.58 o 
   8   3   0       54.76       56.40      7.05 o 
   9   3   0        9.10        7.01      5.14 o 
  10   3   0        1.75        7.56      6.04 o 
  11   3   0        1.55        3.61      8.98 o 
   0   4   0      634.10      689.52     21.20 o 
   1   4   0      104.40       79.98      6.93 o 
   2   4   0      916.14      924.93     16.73 o 
   3   4   0       54.56       68.59      4.47 o 
   4   4   0       18.62       11.86      1.88 o 
   5   4   0      144.55      139.13      7.54 o 
   6   4   0      191.63      216.03      6.73 o 
   7   4   0        2.12        0.00      3.65 o 
   8   4   0       86.89       79.45      6.66 o 
   9   4   0       25.19       26.20      6.47 o 
  10   4   0        0.83       -4.47      7.65 o 
   1   5   0      557.96      557.52     11.94 o 
   2   5   0     1149.55     1179.39     21.13 o 
   3   5   0       21.71       25.83      4.05 o 
   4   5   0      143.17      144.91      5.05 o 
   5   5   0        3.58        1.58      1.79 o 
   6   5   0      259.79      282.91      9.80 o 
   7   5   0       39.28       45.80      6.93 o 
   8   5   0        2.35        9.12      5.13 o 
   9   5   0        0.01        0.92      4.74 o 
  10   5   0       12.09       22.77      9.13 o 
   0   6   0       64.06       82.88      7.38 o 
   1   6   0      533.52      532.12     16.05 o 
   2   6   0       82.99       91.82      4.96 o 
   3   6   0       54.34       61.35      3.84 o 
   4   6   0        1.10        2.61      2.37 o 
   5   6   0       89.44      125.54      7.39 o 
   6   6   0        1.07       -2.67      5.77 o 
   7   6   0       12.31       13.67      5.71 o 
   8   6   0        2.67        2.04      4.87 o 
   9   6   0        8.94       11.56      6.50 o 
   1   7   0      363.50      382.34     10.77 o 
   2   7   0       62.75       51.35      6.10 o 
   3   7   0      101.97       94.99      8.03 o 
   4   7   0        0.14        3.93      4.10 o 
   5   7   0       13.72       18.48      5.34 o 
   6   7   0        0.49        8.10      5.10 o 
   7   7   0        5.88        2.94      8.43 o 
   8   7   0        1.62       -3.91      5.19 o 
   9   7   0        2.51        3.20      6.12 o 
   0   8   0       17.57       17.45      8.35 o 
   1   8   0       20.39       23.92     10.90 o 
   2   8   0        3.50        3.07      3.90 o 
   3   8   0       26.16       37.72     13.54 o 
   4   8   0       25.75       25.28      5.16 o 
   5   8   0        0.17        2.31      4.73 o 
   6   8   0        0.07       -0.20      5.05 o 
   7   8   0        1.01        3.34      5.96 o 
   8   8   0        0.13        1.71      6.62 o 
   1   9   0        0.28       -3.28      5.11 o 
   2   9   0       59.08       63.79      8.89 o 
   3   9   0        0.04      -11.71      7.81 o 
   4   9   0        7.66        7.72      5.32 o 
   5   9   0        5.74        8.53      5.60 o 
   6   9   0        2.40        5.33      6.37 o 
   7   9   0        2.27        0.50      6.45 o 
   0  10   0       11.54       11.11      9.64 o 
   1  10   0        2.70        9.81      6.66 o 
   2  10   0        2.52        6.72      6.43 o 
   3  10   0        4.18        6.18     10.34 o 
   4  10   0        0.63      -11.62      9.87 o 
   5  10   0        1.44        1.55     11.62 o 
   6  10   0        7.64       13.83     12.55 o 
   1  11   0        0.31      -10.05      6.70 o 
   2  11   0        0.02       11.35     11.62 o 
   3  11   0        1.16        3.92     11.07 o 
   1   0   1        5.03        1.78      0.72 o 
   2   0   1    41488.54    42547.57   1103.22 o 
   3   0   1     1998.39     1871.98     28.76 o 
   4   0   1       23.87       27.32      1.94 o 
   5   0   1      424.21      414.57     10.34 o 
   6   0   1       70.45       67.88      4.02 o 
   7   0   1       62.12       64.78      7.69 o 
   8   0   1        0.09       -2.99      3.91 o 
   9   0   1       18.55       12.24      4.95 o 
  10   0   1        5.13        3.47      5.51 o 
  11   0   1        4.13        0.09      5.99 o 
 -11   1   1       13.45       11.48      8.99 o 
 -10   1   1        4.32        2.09      5.21 o 
  -9   1   1       57.47       61.05     17.02 o 
  -8   1   1       26.10       32.61     13.21 o 
  -7   1   1       66.84       66.56     13.25 o 
  -6   1   1      151.54      160.19      5.27 o 
  -5   1   1      552.26      541.59      8.57 o 
  -4   1   1      475.76      514.39      7.86 o 
  -3   1   1     1611.68     1676.30     19.82 o 
  -2   1   1     1726.60     1728.73     19.52 o 
  -1   1   1     3704.65     3526.65     43.01 o 
   0   1   1     2770.17     2890.13     49.98 o 
   1   1   1     3642.11     3552.51     43.08 o 
   2   1   1     1699.16     1654.09     50.81 o 
   3   1   1     1629.77     1669.38     25.18 o 
   4   1   1      467.80      519.27      8.37 o 
   5   1   1      557.62      517.74     11.19 o 
   6   1   1      152.43      150.25      5.16 o 
   7   1   1       65.85       67.18     10.37 o 
   8   1   1       26.13       29.85      5.62 o 
   9   1   1       56.71       58.28      8.05 o 
  10   1   1        4.40        4.20      5.14 o 
  11   1   1       13.59        8.69      6.98 o 
 -11   2   1        0.04        3.10      6.79 o 
 -10   2   1       50.52       53.80      8.42 o 
  -9   2   1       14.31        2.66      4.81 o 
  -8   2   1        8.32        6.49      4.19 o 
  -7   2   1      122.30      130.56     11.35 o 
  -6   2   1      214.02      218.64      6.86 o 
  -5   2   1      145.83      143.15      5.04 o 
  -4   2   1      827.00      805.84     11.41 o 
  -3   2   1      714.86      764.06     10.31 o 
  -2   2   1      204.18      225.59      4.06 o 
  -1   2   1     3628.70     3616.06     61.76 o 
   0   2   1     4403.48     4392.46     74.81 o 
   1   2   1     3607.85     3536.83     50.72 o 
   2   2   1      209.26      221.33      4.92 o 
   3   2   1      695.89      744.79     10.05 o 
   4   2   1      829.71      819.51     11.20 o 
   5   2   1      143.57      142.97      4.05 o 
   6   2   1      217.93      233.76      6.48 o 
   7   2   1      123.77      125.10     17.23 o 
   8   2   1        8.34        4.40      3.32 o 
   9   2   1       14.44       24.67      8.22 o 
  10   2   1       50.69       27.53      9.01 o 
  11   2   1        0.04       -4.22      5.73 o 
 -11   3   1       23.15       13.70      7.03 o 
 -10   3   1        3.72        7.15      6.06 o 
  -9   3   1       38.15       23.78      5.99 o 
  -8   3   1        9.54        5.89      3.51 o 
  -7   3   1       19.39       17.60      2.96 o 
  -6   3   1      294.13      323.01      8.11 o 
  -5   3   1       23.37       22.93      2.12 o 
  -4   3   1       97.72      101.15      3.32 o 
  -3   3   1     1803.14     1797.12     24.79 o 
  -2   3   1     2410.84     2465.53     32.26 o 
  -1   3   1      934.19      960.29     19.27 o 
   0   3   1      125.35      108.47      3.92 o 
   1   3   1      958.66      960.14     15.87 o 
   2   3   1     2390.33     2457.03     37.02 o 
   3   3   1     1807.80     1802.53     24.57 o 
   4   3   1       95.75       93.33      3.62 o 
   5   3   1       23.98       23.39      2.58 o 
   6   3   1      298.00      313.70      9.50 o 
   7   3   1       17.92       13.07      3.64 o 
   8   3   1        9.48       -0.43      3.07 o 
   9   3   1       38.77       20.83     12.20 o 
  10   3   1        3.74       -2.80      5.68 o 
  11   3   1       23.04       10.69      9.48 o 
 -10   4   1        7.52       -0.89      8.12 o 
  -9   4   1       13.88        3.97      6.06 o 
  -8   4   1        9.06        9.77      3.81 o 
  -7   4   1        1.11        3.33      3.13 o 
  -6   4   1       46.76       49.19      3.77 o 
  -5   4   1      278.79      284.80      7.26 o 
  -4   4   1       77.10       83.61      3.83 o 
  -3   4   1       66.42       61.17      3.17 o 
  -2   4   1       39.10       32.49      2.97 o 
  -1   4   1      137.44      134.91     12.22 o 
   0   4   1     1324.25     1361.61     21.55 o 
   1   4   1      150.19      151.49      4.70 o 
   2   4   1       39.16       39.86      2.80 o 
   3   4   1       70.93       76.61      4.15 o 
   4   4   1       76.39       93.17      4.56 o 
   5   4   1      278.09      269.17      6.96 o 
   6   4   1       45.92       42.38      4.60 o 
   7   4   1        1.05        2.13      3.07 o 
   8   4   1        8.75        3.25      6.09 o 
   9   4   1       13.88       10.38      5.45 o 
  10   4   1        7.66       -5.13      7.73 o 
 -10   5   1        3.30       -3.61      7.89 o 
  -9   5   1        1.99        2.31      5.21 o 
  -8   5   1       77.19       69.35     20.44 o 
  -7   5   1        3.09        5.67      3.44 o 
  -6   5   1       34.07       37.19      3.71 o 
  -5   5   1       27.84       29.09      3.25 o 
  -4   5   1      156.51      153.20      7.64 o 
  -3   5   1      308.30      313.96      7.53 o 
  -2   5   1      142.98      159.77      6.01 o 
  -1   5   1       86.09       90.74      4.98 o 
   0   5   1      299.71      307.23      9.10 o 
   1   5   1       79.79       87.24      4.11 o 
   2   5   1      141.28      169.13      8.39 o 
   3   5   1      308.13      317.28      7.28 o 
   4   5   1      159.58      163.00      5.23 o 
   5   5   1       27.79       28.45      3.89 o 
   6   5   1       35.17       39.84      7.75 o 
   7   5   1        2.99        3.22      4.42 o 
   8   5   1       77.47       81.50      8.93 o 
   9   5   1        1.98        4.65      6.29 o 
  10   5   1        3.21        8.47      9.36 o 
  -9   6   1        2.20        4.28      9.25 o 
  -8   6   1        7.07        3.89      5.16 o 
  -7   6   1       21.50        8.25      5.23 o 
  -6   6   1       32.81       20.82     10.53 o 
  -5   6   1       47.47       52.15      6.47 o 
  -4   6   1       61.13       72.37      4.29 o 
  -3   6   1      148.70      161.47      7.84 o 
  -2   6   1       15.99       18.72      2.99 o 
  -1   6   1      167.32      153.79      7.02 o 
   0   6   1       68.57       77.08      4.57 o 
   1   6   1      168.73      164.38      6.08 o 
   2   6   1       15.05       12.24      2.51 o 
   3   6   1      150.49      141.64     10.75 o 
   4   6   1       62.38       62.19      4.78 o 
   5   6   1       48.08       49.72      6.60 o 
   6   6   1       32.15       22.23      6.31 o 
   7   6   1       22.23       14.62      8.66 o 
   8   6   1        7.08        9.24      5.62 o 
   9   6   1        2.24       -3.46      5.30 o 
  -9   7   1        0.57       -1.72      5.85 o 
  -8   7   1        0.38       -3.06      5.23 o 
  -7   7   1        0.12       -0.49      4.71 o 
  -6   7   1      212.42      215.36     12.79 o 
  -5   7   1       14.73       15.57      4.76 o 
  -4   7   1      330.33      331.65     10.91 o 
  -3   7   1      125.92      143.15      7.77 o 
  -2   7   1       31.31       20.52      4.24 o 
  -1   7   1      264.55      267.80     11.45 o 
   0   7   1       48.87       31.81      3.86 o 
   1   7   1      268.26      282.38     11.44 o 
   2   7   1       34.18       31.98      5.31 o 
   3   7   1      125.48      143.54      9.41 o 
   4   7   1      328.85      332.45     10.74 o 
   5   7   1       14.49       15.22      6.82 o 
   6   7   1      212.74      211.51     12.74 o 
   7   7   1        0.11        4.02      4.97 o 
   8   7   1        0.39        2.60      5.69 o 
   9   7   1        0.53       -0.29      6.17 o 
  -8   8   1        0.60        3.85      6.75 o 
  -7   8   1        2.74        2.86      5.67 o 
  -6   8   1        6.93        6.15      5.25 o 
  -5   8   1       53.41       49.18      7.92 o 
  -4   8   1        0.61        3.16      4.03 o 
  -3   8   1        4.42        5.18      4.25 o 
  -2   8   1       40.16       29.08      5.73 o 
  -1   8   1       60.02       71.18     15.60 o 
   0   8   1      179.29      156.24      8.40 o 
   1   8   1       57.58       59.80     15.48 o 
   2   8   1       41.14       34.79      5.72 o 
   3   8   1        4.52        5.22      4.08 o 
   4   8   1        0.62        4.90      4.54 o 
   5   8   1       53.11       68.44     17.93 o 
   6   8   1        7.19        7.06      5.36 o 
   7   8   1        2.67        4.19      9.79 o 
   8   8   1        0.55        2.10      5.81 o 
  -7   9   1        0.98        6.10      6.61 o 
  -6   9   1        2.66        9.80      6.88 o 
  -5   9   1        4.36        2.82      5.38 o 
  -4   9   1        4.22        9.68      5.43 o 
  -3   9   1       10.03       14.62      5.04 o 
  -2   9   1       35.98       31.10      9.21 o 
  -1   9   1       60.77       56.71      8.42 o 
   0   9   1       48.44       60.94     19.21 o 
   1   9   1       60.81       55.28      8.57 o 
   2   9   1       35.85       29.30     11.03 o 
   3   9   1        9.91        4.39      9.60 o 
   4   9   1        4.07        5.79      9.52 o 
   5   9   1        4.39       -2.79      5.07 o 
   6   9   1        2.62        8.96      6.58 o 
   7   9   1        1.02        6.50     14.57 o 
  -6  10   1        1.26       11.50     12.90 o 
  -5  10   1        0.53       -8.70      8.66 o 
  -4  10   1        0.95       -0.16     10.22 o 
  -3  10   1        1.39        1.29      5.20 o 
  -2  10   1        8.11        8.70     10.65 o 
  -1  10   1        1.42        2.29      7.23 o 
   0  10   1        9.35        8.54      6.24 o 
   1  10   1        1.56        0.70      6.02 o 
   2  10   1        8.26       15.94      7.16 o 
   3  10   1        1.42        7.81     10.22 o 
   4  10   1        0.93        6.29     10.26 o 
   5  10   1        0.52       16.01     12.55 o 
   6  10   1        1.22       11.38     12.74 o 
  -3  11   1        2.42        9.44     12.12 o 
  -2  11   1        3.77        2.56     10.65 o 
  -1  11   1        0.11       10.27      7.65 o 
   0  11   1        0.24       -5.11      6.78 o 
   1  11   1        0.09       -4.06      6.62 o 
   2  11   1        3.85       -5.56      9.79 o 
   3  11   1        2.36        1.01     11.38 o 
   1   0   2     1507.25     1436.97     18.04 o 
   2   0   2     7288.81     7284.41     78.50 o 
   3   0   2     2077.87     2149.85     27.65 o 
   4   0   2      177.65      198.12      7.47 o 
   5   0   2      103.63      109.46      3.77 o 
   6   0   2        4.92        6.53      1.66 o 
   7   0   2       58.00       70.02      5.94 o 
   8   0   2        8.88       10.49      4.46 o 
   9   0   2        0.13        1.60      4.61 o 
  10   0   2        0.08       -3.36      4.99 o 
  11   0   2        1.25        2.45      6.47 o 
 -11   1   2        8.06        6.41     10.22 o 
 -10   1   2       14.15        1.16      5.33 o 
  -9   1   2       28.84       22.41      5.87 o 
  -8   1   2       58.56       41.89     16.36 o 
  -7   1   2       29.91       28.91      4.94 o 
  -6   1   2       65.91       69.91      3.18 o 
  -5   1   2      658.33      647.20      9.91 o 
  -4   1   2     1095.69     1155.95     14.79 o 
  -3   1   2       60.64       60.30      2.58 o 
  -2   1   2     2881.33     3048.58     33.65 o 
  -1   1   2     6120.28     5971.26     81.36 o 
   0   1   2     1286.96     1226.40     22.27 o 
   1   1   2     6027.18     5706.61    144.66 o 
   2   1   2     2847.72     2962.30     43.01 o 
   3   1   2       62.70       59.42      6.03 o 
   4   1   2     1066.23     1102.92     22.01 o 
   5   1   2      656.25      656.82     14.24 o 
   6   1   2       68.83       74.11      5.81 o 
   7   1   2       29.48       34.12      3.80 o 
   8   1   2       56.44       53.87     10.78 o 
   9   1   2       28.89       36.33      6.62 o 
  10   1   2       14.13       19.65      6.24 o 
  11   1   2        8.12        4.98      6.52 o 
 -11   2   2        1.00        8.26      6.74 o 
 -10   2   2        4.89       -2.00      5.56 o 
  -9   2   2        6.23        0.80      4.55 o 
  -8   2   2       59.57       65.84      7.67 o 
  -7   2   2       16.21       23.76      3.40 o 
  -6   2   2      392.00      387.98      7.62 o 
  -5   2   2       80.61       82.33      4.29 o 
  -4   2   2      348.01      323.81      6.02 o 
  -3   2   2      443.15      423.26      6.81 o 
  -2   2   2     1479.82     1357.15     18.31 o 
  -1   2   2      474.70      450.17     13.60 o 
   0   2   2      640.63      685.28     12.32 o 
   1   2   2      472.28      433.45      7.70 o 
   2   2   2     1474.72     1366.19     18.16 o 
   3   2   2      449.83      442.17      7.52 o 
   4   2   2      345.62      323.78      5.59 o 
   5   2   2       84.98       83.13      2.92 o 
   6   2   2      401.36      397.91     11.14 o 
   7   2   2       16.42       17.90      3.54 o 
   8   2   2       57.73       78.65      6.04 o 
   9   2   2        5.91        8.25      5.33 o 
  10   2   2        5.08        8.89      6.74 o 
  11   2   2        1.01        4.05      6.49 o 
 -11   3   2        1.71       -2.03      6.17 o 
 -10   3   2       12.51        7.67      6.55 o 
  -9   3   2        2.50        4.78      6.78 o 
  -8   3   2       36.48       34.87      4.92 o 
  -7   3   2       25.42       24.77      4.20 o 
  -6   3   2       42.58       41.03      3.52 o 
  -5   3   2      108.36       97.45      3.68 o 
  -4   3   2     1367.76     1427.48     18.59 o 
  -3   3   2      250.59      251.54      5.12 o 
  -2   3   2     1251.96     1293.75     20.66 o 
  -1   3   2      569.44      541.90     12.48 o 
   0   3   2     1009.13      935.04     15.39 o 
   1   3   2      562.16      546.19      9.86 o 
   2   3   2     1247.68     1247.97     20.49 o 
   3   3   2      244.39      248.38      5.97 o 
   4   3   2     1348.41     1435.06     20.65 o 
   5   3   2      107.61       93.71      4.04 o 
   6   3   2       44.12       47.29      3.48 o 
   7   3   2       24.03       18.44      3.93 o 
   8   3   2       35.09       29.93      4.64 o 
   9   3   2        2.30        1.43      3.75 o 
  10   3   2       12.80       -1.44      7.77 o 
  11   3   2        1.67       11.42      9.87 o 
 -10   4   2        5.42        5.25      8.04 o 
  -9   4   2       40.40       44.50      7.30 o 
  -8   4   2       12.33       12.00      3.92 o 
  -7   4   2       45.71       48.96      5.26 o 
  -6   4   2      120.28      119.51      9.74 o 
  -5   4   2      179.97      177.87      5.81 o 
  -4   4   2       12.66        7.34      1.77 o 
  -3   4   2      141.04      134.96      4.43 o 
  -2   4   2      598.58      636.24     15.18 o 
  -1   4   2      129.56      115.91      6.78 o 
   0   4   2     1958.46     1952.24     30.31 o 
   1   4   2      123.37      131.81      5.65 o 
   2   4   2      595.72      633.19     12.18 o 
   3   4   2      137.67      125.25      4.19 o 
   4   4   2       14.16       13.91      1.98 o 
   5   4   2      177.45      180.90      5.51 o 
   6   4   2      122.22      123.25      6.55 o 
   7   4   2       44.71       54.35      5.35 o 
   8   4   2       12.40        2.56      4.27 o 
   9   4   2       40.35       37.12      6.90 o 
  10   4   2        5.62       -0.19      8.70 o 
 -10   5   2        2.41       12.90      8.66 o 
  -9   5   2        1.40        6.92      5.79 o 
  -8   5   2        4.60       -1.73      4.51 o 
  -7   5   2       19.05       17.43      8.20 o 
  -6   5   2      112.15      118.98      8.18 o 
  -5   5   2       45.02       43.54      3.55 o 
  -4   5   2      176.55      190.23      5.99 o 
  -3   5   2        5.53        2.93      1.71 o 
  -2   5   2      736.11      742.79     15.17 o 
  -1   5   2      625.92      615.04     15.26 o 
   0   5   2        9.53       13.88      2.27 o 
   1   5   2      621.41      614.32     12.33 o 
   2   5   2      732.50      732.36     14.37 o 
   3   5   2        4.53        3.90      1.58 o 
   4   5   2      174.28      186.05      5.54 o 
   5   5   2       45.17       37.80      5.53 o 
   6   5   2      113.11      111.84      8.99 o 
   7   5   2       19.06       12.32      4.69 o 
   8   5   2        4.27        2.93      4.80 o 
   9   5   2        1.40        4.08      5.19 o 
  10   5   2        2.45       14.80      9.75 o 
  -9   6   2        4.38        6.52      6.14 o 
  -8   6   2        6.88       -0.26      4.98 o 
  -7   6   2        2.65       -2.04      4.17 o 
  -6   6   2       14.94       23.55      4.04 o 
  -5   6   2       83.80       92.15      5.08 o 
  -4   6   2       30.27       30.82      3.29 o 
  -3   6   2       15.59       12.92      2.44 o 
  -2   6   2       12.47       13.47      2.75 o 
  -1   6   2       93.65      101.37      5.29 o 
   0   6   2      344.99      342.10      9.20 o 
   1   6   2       95.40      108.93      4.91 o 
   2   6   2       10.12        8.73      5.73 o 
   3   6   2       16.68       15.07      3.90 o 
   4   6   2       28.75       29.22      4.80 o 
   5   6   2       82.64      107.32      8.64 o 
   6   6   2       14.65        8.63      4.65 o 
   7   6   2        2.64       -3.50      4.22 o 
   8   6   2        6.57        2.71      5.08 o 
   9   6   2        4.56        1.70      5.28 o 
  -9   7   2        3.93        4.54      6.55 o 
  -8   7   2        5.79       10.89      6.50 o 
  -7   7   2        0.31        1.71      5.27 o 
  -6   7   2       42.21       57.73      9.81 o 
  -5   7   2        6.98       14.19      3.57 o 
  -4   7   2       40.50       36.44      6.90 o 
  -3   7   2       12.02       15.41      2.94 o 
  -2   7   2       91.19      107.07      6.13 o 
  -1   7   2       52.23       47.24      4.50 o 
   0   7   2       40.57       43.27      6.36 o 
   1   7   2       50.03       48.76      4.38 o 
   2   7   2       91.66       87.06      7.19 o 
   3   7   2       11.10       16.71      7.75 o 
   4   7   2       40.66       41.86      6.37 o 
   5   7   2        6.97        3.00      6.84 o 
   6   7   2       42.23       36.44      7.11 o 
   7   7   2        0.37        2.05      6.37 o 
   8   7   2        5.73       11.40      6.07 o 
   9   7   2        3.86        8.67      6.27 o 
  -8   8   2        0.22        0.03      5.88 o 
  -7   8   2        3.49        1.79      5.91 o 
  -6   8   2        0.03       -0.92      4.67 o 
  -5   8   2        7.65        4.43      5.08 o 
  -4   8   2        2.35        4.56      3.39 o 
  -3   8   2       51.53       71.56      6.43 o 
  -2   8   2        8.29        4.20      3.44 o 
  -1   8   2       15.56       23.41      9.99 o 
   0   8   2       86.38       68.31      7.36 o 
   1   8   2       14.86       15.24      5.06 o 
   2   8   2        8.90        2.25      7.89 o 
   3   8   2       49.86       43.57      6.46 o 
   4   8   2        2.61        2.06      4.13 o 
   5   8   2        7.94       -1.05      4.43 o 
   6   8   2        0.06        0.28      5.09 o 
   7   8   2        3.24        2.29      5.67 o 
   8   8   2        0.24        1.43     11.52 o 
  -7   9   2        1.05       -8.25      6.97 o 
  -6   9   2        0.13        6.44      6.16 o 
  -5   9   2        9.50       13.22      7.69 o 
  -4   9   2        8.76        9.65      3.88 o 
  -3   9   2        3.04        0.75      3.73 o 
  -2   9   2        3.58       10.59      5.93 o 
  -1   9   2       16.10        9.91      6.40 o 
   0   9   2        7.80        2.23      5.65 o 
   1   9   2       16.41       25.53     10.18 o 
   2   9   2        3.73        4.23      4.71 o 
   3   9   2        2.92       -2.14      8.47 o 
   4   9   2        8.75       13.95     10.18 o 
   5   9   2        9.71       18.65     10.88 o 
   6   9   2        0.12       -3.10      5.49 o 
   7   9   2        1.04       -3.66      6.31 o 
  -6  10   2        4.55       -3.02      6.75 o 
  -5  10   2        1.40       18.92     12.32 o 
  -4  10   2        1.42       14.41     11.93 o 
  -3  10   2        3.25       -0.05      4.98 o 
  -2  10   2        0.95       -4.55      8.55 o 
  -1  10   2        2.51        0.68      6.24 o 
   0  10   2       11.79       16.45      7.12 o 
   1  10   2        2.56       -1.97      7.93 o 
   2  10   2        1.13       10.68     10.02 o 
   3  10   2        3.10       -7.58      8.90 o 
   4  10   2        1.37       -1.98     10.45 o 
   5  10   2        1.35       -2.33     10.61 o 
   6  10   2        4.38       -2.88     11.77 o 
  -3  11   2        2.62       -2.25     11.89 o 
  -2  11   2        1.31        2.33     11.03 o 
  -1  11   2        0.19       -7.81      9.99 o 
   0  11   2        2.61        2.73      6.99 o 
   1  11   2        0.21        1.15      8.33 o 
   2  11   2        1.33        8.04     10.80 o 
   3  11   2        2.68       -2.25     10.84 o 
   1   0   3      996.35      969.72     12.73 o 
   2   0   3    10958.69    11377.15    121.82 o 
   3   0   3       64.14       62.91      2.63 o 
   4   0   3       19.45       23.46      1.68 o 
   5   0   3      310.01      319.39      6.79 o 
   6   0   3        1.74       -0.02      1.66 o 
   7   0   3       33.42       37.20      6.95 o 
   8   0   3       16.87       10.35      4.95 o 
   9   0   3        9.07        4.86      4.88 o 
  10   0   3       35.15       25.56      6.92 o 
  11   0   3        3.85        8.28      6.49 o 
 -11   1   3        7.65        8.93      6.94 o 
 -10   1   3       11.28        6.66      6.24 o 
  -9   1   3       76.93       83.81     12.63 o 
  -8   1   3       24.76        4.01      4.24 o 
  -7   1   3       28.03       22.85      4.90 o 
  -6   1   3       40.81       36.67      2.54 o 
  -5   1   3      341.57      330.55      7.07 o 
  -4   1   3      212.90      199.63      4.69 o 
  -3   1   3     2043.57     2049.05     23.97 o 
  -2   1   3     1231.44     1308.00     17.20 o 
  -1   1   3     1441.90     1554.50     21.94 o 
   0   1   3       24.22       20.99      1.61 o 
   1   1   3     1488.65     1548.48     28.23 o 
   2   1   3     1220.84     1268.65     16.89 o 
   3   1   3     2035.77     2026.57     38.59 o 
   4   1   3      206.80      193.94      5.35 o 
   5   1   3      356.76      376.10      7.98 o 
   6   1   3       42.67       40.81      7.18 o 
   7   1   3       27.89       27.06      3.67 o 
   8   1   3       24.97       31.41      4.18 o 
   9   1   3       75.64       74.13      9.46 o 
  10   1   3       10.94        4.82      6.41 o 
  11   1   3        7.73       10.38      6.80 o 
 -11   2   3        1.29        3.52      6.66 o 
 -10   2   3       12.15        7.33      6.03 o 
  -9   2   3        7.50        4.73      4.64 o 
  -8   2   3       19.74       16.56      5.01 o 
  -7   2   3      315.14      326.51      8.60 o 
  -6   2   3      213.56      192.10      5.28 o 
  -5   2   3      196.66      210.13      5.08 o 
  -4   2   3       27.29       32.36      2.14 o 
  -3   2   3      196.24      188.79      4.13 o 
  -2   2   3      374.56      369.44      6.53 o 
  -1   2   3     5929.36     5974.20     65.21 o 
   0   2   3       10.65        4.86      2.08 o 
   1   2   3     5928.60     6015.62    103.29 o 
   2   2   3      372.41      364.20      6.06 o 
   3   2   3      212.39      200.03      4.80 o 
   4   2   3       28.08       33.23      1.82 o 
   5   2   3      192.43      203.01      6.22 o 
   6   2   3      216.12      215.14     12.61 o 
   7   2   3      319.69      335.37     10.48 o 
   8   2   3       19.58       22.17      4.13 o 
   9   2   3        7.60        6.27      4.91 o 
  10   2   3       12.25       12.98      6.44 o 
  11   2   3        1.15        2.84      8.98 o 
 -11   3   3       10.76       15.54      7.01 o 
 -10   3   3        0.98        4.08      5.32 o 
  -9   3   3       16.89       15.60      5.56 o 
  -8   3   3       30.70       26.93      8.08 o 
  -7   3   3        5.18        2.34      2.36 o 
  -6   3   3       67.98       64.99      3.81 o 
  -5   3   3       90.68       93.30      4.70 o 
  -4   3   3      223.25      231.02      5.23 o 
  -3   3   3      483.58      507.29     12.24 o 
  -2   3   3      339.44      314.75      7.37 o 
  -1   3   3     2660.26     2520.52     37.77 o 
   0   3   3     3142.08     3189.33     46.24 o 
   1   3   3     2695.39     2543.15     37.07 o 
   2   3   3      333.34      325.63      6.99 o 
   3   3   3      494.98      531.36     10.96 o 
   4   3   3      214.38      225.19      5.44 o 
   5   3   3       85.72       80.91      3.80 o 
   6   3   3       70.34       66.69      6.44 o 
   7   3   3        5.14        4.89      3.10 o 
   8   3   3       30.99       24.93      4.46 o 
   9   3   3       17.16       20.14      7.56 o 
  10   3   3        0.93        0.35      8.35 o 
  11   3   3       10.69       21.10     11.03 o 
 -10   4   3       12.22        8.78      5.75 o 
  -9   4   3        5.66        3.69      4.90 o 
  -8   4   3       63.51       60.11      6.17 o 
  -7   4   3       28.38       22.08      3.40 o 
  -6   4   3       80.57       90.05      4.87 o 
  -5   4   3       27.62       26.18      2.53 o 
  -4   4   3       25.14       23.34      2.53 o 
  -3   4   3      329.92      307.38      7.17 o 
  -2   4   3      658.52      681.59     13.26 o 
  -1   4   3       10.70       12.12      2.02 o 
   0   4   3      584.27      605.89     11.58 o 
   1   4   3        9.70       10.08      1.63 o 
   2   4   3      658.97      677.49     12.69 o 
   3   4   3      329.35      307.05      7.38 o 
   4   4   3       23.41       28.85      3.11 o 
   5   4   3       27.92       29.82      4.34 o 
   6   4   3       80.64       89.45      5.78 o 
   7   4   3       28.24       17.31     11.42 o 
   8   4   3       64.49       61.10      7.51 o 
   9   4   3        5.70        5.68      5.10 o 
  10   4   3       12.47        2.64      8.66 o 
 -10   5   3        5.58       -0.70      9.21 o 
  -9   5   3       10.72       19.27      8.82 o 
  -8   5   3       89.61      101.12      7.56 o 
  -7   5   3       10.42        8.15      3.07 o 
  -6   5   3      139.71      146.43      6.11 o 
  -5   5   3       27.23       25.99      3.06 o 
  -4   5   3      331.27      318.40      8.13 o 
  -3   5   3        6.16        5.06      2.29 o 
  -2   5   3      836.96      889.48     27.21 o 
  -1   5   3      234.48      253.49      7.47 o 
   0   5   3     2303.64     2410.36     37.55 o 
   1   5   3      227.79      256.62     10.44 o 
   2   5   3      842.19      867.65     16.12 o 
   3   5   3        6.81        4.06      1.83 o 
   4   5   3      338.99      332.52      9.05 o 
   5   5   3       27.41       31.24     10.04 o 
   6   5   3      139.44      155.15     10.14 o 
   7   5   3       10.20       13.45      5.14 o 
   8   5   3       90.87       86.90     13.21 o 
   9   5   3       10.99        9.35      5.78 o 
  10   5   3        5.33        4.25      5.89 o 
  -9   6   3        3.54        6.16      6.45 o 
  -8   6   3       13.40        8.78      5.83 o 
  -7   6   3       47.48       48.56      7.64 o 
  -6   6   3       62.13       66.95      4.83 o 
  -5   6   3       99.67       88.06      5.10 o 
  -4   6   3       16.48       10.91      2.57 o 
  -3   6   3      104.32      110.35      8.04 o 
  -2   6   3       24.89       21.80      3.65 o 
  -1   6   3      436.36      439.33     11.15 o 
   0   6   3      452.86      442.57     10.72 o 
   1   6   3      433.45      438.51     10.28 o 
   2   6   3       24.65       28.11      4.34 o 
   3   6   3      104.75       97.62      7.30 o 
   4   6   3       16.26       16.19      4.47 o 
   5   6   3       98.51      112.22      8.76 o 
   6   6   3       60.94       71.31      9.05 o 
   7   6   3       49.75       55.21      7.92 o 
   8   6   3       13.55       11.09      5.75 o 
   9   6   3        3.53        5.99      5.79 o 
  -9   7   3        2.16        6.57      6.64 o 
  -8   7   3        2.82        3.66      5.74 o 
  -7   7   3        0.88       10.57      5.86 o 
  -6   7   3       84.35       81.74      9.40 o 
  -5   7   3       25.96       34.52      4.70 o 
  -4   7   3       37.35       37.89      4.76 o 
  -3   7   3       21.60        9.76      4.16 o 
  -2   7   3       45.29       48.19      4.16 o 
  -1   7   3       23.72       18.51      5.36 o 
   0   7   3       73.20       89.68     15.19 o 
   1   7   3       22.44       26.52     16.73 o 
   2   7   3       46.02       51.30      5.91 o 
   3   7   3       21.40       20.77      4.88 o 
   4   7   3       36.94       40.08      6.72 o 
   5   7   3       25.59       27.60      6.18 o 
   6   7   3       85.19       95.22      9.57 o 
   7   7   3        0.86        1.63      4.88 o 
   8   7   3        2.90        3.12      6.33 o 
   9   7   3        2.10        7.64      8.65 o 
  -8   8   3        4.80        6.96      9.17 o 
  -7   8   3        1.81        4.99      7.23 o 
  -6   8   3        7.47       -0.15      5.02 o 
  -5   8   3       28.46       21.53      4.53 o 
  -4   8   3        2.81        0.44      3.17 o 
  -3   8   3        0.51        5.01      3.64 o 
  -2   8   3      117.29      123.09     10.12 o 
  -1   8   3       37.90       37.14      6.08 o 
   0   8   3      610.01      637.68     20.02 o 
   1   8   3       38.32       43.62      6.46 o 
   2   8   3      122.25      132.94     15.97 o 
   3   8   3        0.66        1.75      8.12 o 
   4   8   3        3.03        0.27      4.31 o 
   5   8   3       28.82       22.73      6.13 o 
   6   8   3        7.95       14.15      6.14 o 
   7   8   3        1.68        2.43      5.49 o 
   8   8   3        4.64        0.30      6.14 o 
  -7   9   3        3.24        1.53      6.67 o 
  -6   9   3        5.64        9.04      6.03 o 
  -5   9   3        3.99        2.32      5.48 o 
  -4   9   3        1.55       -0.31      3.40 o 
  -3   9   3        0.31        8.26      3.80 o 
  -2   9   3       18.13       -2.99      8.24 o 
  -1   9   3       18.04       22.15      6.74 o 
   0   9   3      129.79      163.09     17.18 o 
   1   9   3       18.23       21.21      5.77 o 
   2   9   3       17.89       13.00      7.07 o 
   3   9   3        0.31       -3.77      6.68 o 
   4   9   3        1.44       13.02     10.02 o 
   5   9   3        4.09       -1.17      9.29 o 
   6   9   3        5.60       13.79     10.88 o 
   7   9   3        3.23       -3.89      6.06 o 
  -5  10   3        0.25        4.59     11.44 o 
  -4  10   3        0.24        5.15      5.65 o 
  -3  10   3        5.72        8.12      5.93 o 
  -2  10   3        6.24       -4.35      9.64 o 
  -1  10   3        2.56       -4.46      8.53 o 
   0  10   3        2.18        7.60      6.14 o 
   1  10   3        2.73        3.46      9.09 o 
   2  10   3        6.14       10.76      9.95 o 
   3  10   3        5.56        1.63      9.75 o 
   4  10   3        0.23       -5.56      9.64 o 
   5  10   3        0.26        1.98     11.19 o 
  -3  11   3        2.86        2.49      6.19 o 
  -2  11   3        2.45        0.04     10.68 o 
  -1  11   3        4.69        5.36     10.49 o 
   0  11   3        0.02       11.51      7.68 o 
   1  11   3        4.82       -0.78      6.70 o 
   2  11   3        2.49       10.69     15.52 o 
   3  11   3        2.78        1.67     12.08 o 
   0   0   4      165.00      168.78      3.37 o 
   1   0   4    11589.12    11347.03    149.86 o 
   2   0   4     2257.36     2318.72     29.34 o 
   3   0   4      463.97      389.39      6.06 o 
   4   0   4        1.14        1.05      1.05 o 
   5   0   4       76.78       73.74      3.28 o 
   6   0   4       14.72       19.28      2.70 o 
   7   0   4        5.27        7.44      5.67 o 
   8   0   4       22.68       28.74      3.89 o 
   9   0   4        0.65        3.29      4.44 o 
  10   0   4        3.97       11.01      5.77 o 
  11   0   4        2.52        3.67      6.59 o 
 -11   1   4        8.85       14.91      7.09 o 
 -10   1   4        5.39        9.13      5.64 o 
  -9   1   4       25.67       13.04      5.43 o 
  -8   1   4       18.76       11.20      4.62 o 
  -7   1   4        6.70        6.64      2.52 o 
  -6   1   4       54.39       54.88      3.00 o 
  -5   1   4      804.78      823.77     12.01 o 
  -4   1   4     2372.17     2410.56     28.64 o 
  -3   1   4      513.93      527.30      8.82 o 
  -2   1   4     4342.09     4140.93     50.93 o 
  -1   1   4     8895.86     8903.15     95.41 o 
   0   1   4      420.95      355.84      5.40 o 
   1   1   4     8775.27     8848.54    122.70 o 
   2   1   4     4350.66     4114.18     58.64 o 
   3   1   4      522.84      539.89     10.39 o 
   4   1   4     2331.74     2432.48     31.61 o 
   5   1   4      803.78      819.52     12.91 o 
   6   1   4       54.82       53.70     10.78 o 
   7   1   4        7.09        9.26      2.81 o 
   8   1   4       18.99       17.04      3.75 o 
   9   1   4       25.97       29.86      7.87 o 
  10   1   4        5.44        2.34      5.22 o 
  11   1   4        8.73       -5.00      6.04 o 
 -11   2   4        2.48        0.55      6.45 o 
 -10   2   4        1.23       10.07      5.90 o 
  -9   2   4       19.57       18.19      9.46 o 
  -8   2   4       38.29       43.41      6.19 o 
  -7   2   4       38.72       46.55      5.28 o 
  -6   2   4      638.05      654.07     10.89 o 
  -5   2   4      360.54      339.58     11.32 o 
  -4   2   4      571.65      555.10      8.88 o 
  -3   2   4     1302.81     1266.16     16.25 o 
  -2   2   4     1177.47     1149.15     14.23 o 
  -1   2   4      889.86      841.01     10.83 o 
   0   2   4     3637.74     3562.38     62.84 o 
   1   2   4      890.02      840.36     17.17 o 
   2   2   4     1208.87     1161.27     15.56 o 
   3   2   4     1292.38     1282.41     24.56 o 
   4   2   4      576.99      544.40     19.27 o 
   5   2   4      364.20      342.42      9.32 o 
   6   2   4      647.93      642.10     21.02 o 
   7   2   4       39.32       39.09      4.41 o 
   8   2   4       38.85       36.62      4.68 o 
   9   2   4       19.66       23.03      4.40 o 
  10   2   4        1.30       -0.16      5.76 o 
  11   2   4        2.51       14.76      9.79 o 
 -11   3   4        0.40        8.81      6.63 o 
 -10   3   4       14.97        6.34      5.75 o 
  -9   3   4       25.59       23.91      6.30 o 
  -8   3   4       45.35       47.19      5.06 o 
  -7   3   4      134.87      133.04      8.55 o 
  -6   3   4        6.42        7.47      2.06 o 
  -5   3   4      130.66      135.67      4.94 o 
  -4   3   4      708.45      668.34     10.51 o 
  -3   3   4       15.39       14.60      1.87 o 
  -2   3   4      550.01      507.63     10.01 o 
  -1   3   4      804.10      818.07     19.58 o 
   0   3   4        0.15        1.22      0.94 o 
   1   3   4      794.91      817.49     13.36 o 
   2   3   4      543.85      520.59     11.50 o 
   3   3   4       17.22       17.87      2.71 o 
   4   3   4      693.60      669.08     11.12 o 
   5   3   4      133.41      147.82      5.30 o 
   6   3   4        5.90        5.79      3.37 o 
   7   3   4      134.89      126.86      9.66 o 
   8   3   4       44.12       44.50      5.41 o 
   9   3   4       24.93       17.37      5.33 o 
  10   3   4       15.39        2.68      8.47 o 
  11   3   4        0.39        2.68      9.83 o 
 -10   4   4        1.04        6.96      6.20 o 
  -9   4   4       17.72       15.62      6.45 o 
  -8   4   4       15.37        9.55      3.33 o 
  -7   4   4       96.52       95.88     10.47 o 
  -6   4   4        8.69        4.58      2.31 o 
  -5   4   4      112.16      117.90      5.71 o 
  -4   4   4      192.87      198.36      6.52 o 
  -3   4   4      360.30      351.82      8.88 o 
  -2   4   4      507.76      557.90      9.97 o 
  -1   4   4      484.87      552.72     19.03 o 
   0   4   4      193.24      204.88      5.61 o 
   1   4   4      500.46      588.33     10.62 o 
   2   4   4      504.96      552.50     10.69 o 
   3   4   4      358.63      363.26     11.79 o 
   4   4   4      194.07      206.78      5.28 o 
   5   4   4      110.34      121.30      8.66 o 
   6   4   4        9.13        9.02      4.76 o 
   7   4   4       96.20       85.14      8.15 o 
   8   4   4       15.65       10.92     10.47 o 
   9   4   4       17.96       11.92      5.38 o 
  10   4   4        1.01       -2.84      6.99 o 
 -10   5   4        9.08        5.91      9.25 o 
  -9   5   4        5.67       10.18      5.59 o 
  -8   5   4        5.99        6.37      4.06 o 
  -7   5   4       35.86       38.59      4.22 o 
  -6   5   4       31.49       29.79      3.52 o 
  -5   5   4      138.60      147.21      9.41 o 
  -4   5   4        3.61        7.96      3.05 o 
  -3   5   4      110.98      129.46      4.41 o 
  -2   5   4      152.05      144.76      5.70 o 
  -1   5   4      317.45      340.82      8.83 o 
   0   5   4      440.67      441.64      9.89 o 
   1   5   4      302.96      310.68      7.51 o 
   2   5   4      152.68      156.89      5.06 o 
   3   5   4      106.30      119.85      7.17 o 
   4   5   4        3.11        4.74      2.02 o 
   5   5   4      135.21      149.83      9.26 o 
   6   5   4       32.47       40.60      6.21 o 
   7   5   4       36.58       34.61      6.31 o 
   8   5   4        6.12        5.30      4.97 o 
   9   5   4        5.47       -0.27      4.98 o 
  10   5   4        9.07       14.75      6.35 o 
  -9   6   4        0.83        4.70      8.28 o 
  -8   6   4       17.94       16.91      6.04 o 
  -7   6   4        1.38       10.50      5.32 o 
  -6   6   4       14.88       15.49      3.21 o 
  -5   6   4       63.25       67.51      4.72 o 
  -4   6   4       41.15       39.36      3.75 o 
  -3   6   4      242.89      225.65      7.26 o 
  -2   6   4      112.11      134.29      6.74 o 
  -1   6   4       24.85       21.95      3.18 o 
   0   6   4       11.61       22.32      3.05 o 
   1   6   4       23.93       19.30      3.61 o 
   2   6   4      111.56      113.69      7.56 o 
   3   6   4      243.08      221.91     12.53 o 
   4   6   4       39.90       38.54      5.61 o 
   5   6   4       64.90       71.74     18.83 o 
   6   6   4       14.27       25.50      5.77 o 
   7   6   4        1.47        6.23      4.75 o 
   8   6   4       17.38       19.01      5.98 o 
   9   6   4        0.84       -7.49      4.99 o 
  -9   7   4        9.17        8.45      7.10 o 
  -8   7   4       10.37       10.23      6.27 o 
  -7   7   4       12.80        8.63      5.46 o 
  -6   7   4        5.50        5.35      3.31 o 
  -5   7   4        5.95        3.62      3.11 o 
  -4   7   4      285.46      292.02      8.85 o 
  -3   7   4        0.42       -2.02      2.06 o 
  -2   7   4       39.23       33.80      4.12 o 
  -1   7   4      348.83      356.72     13.26 o 
   0   7   4      239.83      229.09     10.71 o 
   1   7   4      346.12      366.10     24.41 o 
   2   7   4       38.92       49.15      5.70 o 
   3   7   4        0.45       -1.29      3.19 o 
   4   7   4      287.57      301.82     13.22 o 
   5   7   4        6.11        7.12      5.52 o 
   6   7   4        5.27        3.79      4.57 o 
   7   7   4       12.71       19.72      7.46 o 
   8   7   4       10.29       15.59      6.70 o 
   9   7   4        9.09        4.33      6.05 o 
  -8   8   4        0.86       -2.85      6.23 o 
  -7   8   4        4.90       13.76      6.53 o 
  -6   8   4        0.09        3.12      5.56 o 
  -5   8   4       25.81       26.62      4.73 o 
  -4   8   4        3.71        4.26      3.18 o 
  -3   8   4      182.42      192.81      8.92 o 
  -2   8   4      126.19      135.04      6.78 o 
  -1   8   4        0.18       -1.70      4.04 o 
   0   8   4       20.23       15.67      5.21 o 
   1   8   4        0.26        1.66      4.18 o 
   2   8   4      127.61      127.77     15.74 o 
   3   8   4      180.01      154.74     17.76 o 
   4   8   4        4.04        8.47      8.47 o 
   5   8   4       25.68       31.83      6.70 o 
   6   8   4        0.06       -0.78      4.89 o 
   7   8   4        4.65        7.73      6.15 o 
   8   8   4        0.92        5.69      6.60 o 
  -7   9   4        3.43        0.83      6.20 o 
  -6   9   4        1.69        5.04      6.18 o 
  -5   9   4        6.75        7.62      4.24 o 
  -4   9   4        2.35        3.01      3.66 o 
  -3   9   4        7.65        5.69      3.78 o 
  -2   9   4       16.90       11.97      9.56 o 
  -1   9   4       43.06       28.95      9.60 o 
   0   9   4       30.26       36.18      6.49 o 
   1   9   4       43.90       35.56      6.64 o 
   2   9   4       16.93       14.58      5.63 o 
   3   9   4        7.69        0.82      8.90 o 
   4   9   4        2.32        3.38      9.64 o 
   5   9   4        7.06        1.40     10.41 o 
   6   9   4        1.69       -3.77      9.64 o 
   7   9   4        3.46       -2.18     10.18 o 
  -5  10   4        0.90        1.21      6.04 o 
  -4  10   4        1.82        5.89      4.56 o 
  -3  10   4        0.34        4.50      5.42 o 
  -2  10   4        0.74       -9.71      8.35 o 
  -1  10   4        1.56       -0.47      6.03 o 
   0  10   4        0.04       12.08      9.01 o 
   1  10   4        1.54        6.02      9.36 o 
   2  10   4        0.87        3.92     10.02 o 
   3  10   4        0.39        7.86      5.18 o 
   4  10   4        1.74        2.88     10.80 o 
   5  10   4        0.91        0.58     11.31 o 
  -3  11   4        0.29        1.63      5.69 o 
  -2  11   4        1.92        2.49     10.61 o 
  -1  11   4        6.38        3.85     10.18 o 
   0  11   4        0.19        1.65      7.17 o 
   1  11   4        6.33       15.52      8.29 o 
   2  11   4        1.91       -1.52     11.11 o 
   3  11   4        0.30       12.51     12.36 o 
   1   0   5     7438.54     7295.56     71.61 o 
   2   0   5     4700.08     4604.48     56.42 o 
   3   0   5      284.61      266.76      4.73 o 
   4   0   5      176.65      183.04      4.09 o 
   5   0   5     1698.52     1688.67     28.59 o 
   6   0   5        0.91        1.99      2.07 o 
   7   0   5       67.92       60.77      6.86 o 
   8   0   5       89.06      110.80      7.10 o 
   9   0   5       14.91       12.43      5.41 o 
  10   0   5       26.55       12.73      5.93 o 
  11   0   5       18.02        9.54      6.91 o 
 -11   1   5        0.32        1.83      5.78 o 
 -10   1   5        8.27        1.61      5.32 o 
  -9   1   5       31.70        9.97      4.78 o 
  -8   1   5       17.49       24.46      5.34 o 
  -7   1   5      136.17      149.04      7.49 o 
  -6   1   5      298.97      292.88      6.43 o 
  -5   1   5       75.84       84.84      3.35 o 
  -4   1   5      277.13      281.77      6.07 o 
  -3   1   5     1649.80     1573.03     21.28 o 
  -2   1   5     1733.68     1668.94     21.97 o 
  -1   1   5     7919.06     7944.03     86.11 o 
   0   1   5      716.15      700.37      8.73 o 
   1   1   5     7991.91     8083.51    117.47 o 
   2   1   5     1733.61     1642.16     25.01 o 
   3   1   5     1620.04     1523.80     24.47 o 
   4   1   5      276.63      278.14      7.34 o 
   5   1   5       72.35       79.22      4.43 o 
   6   1   5      294.61      285.31     10.21 o 
   7   1   5      137.21      171.23     13.97 o 
   8   1   5       18.41       25.02      4.07 o 
   9   1   5       31.68       19.24     13.19 o 
  10   1   5        7.88        8.96      6.04 o 
  11   1   5        0.28        5.13      6.81 o 
 -11   2   5        1.05        6.74      6.54 o 
 -10   2   5        1.15       -2.78      4.67 o 
  -9   2   5        3.59        5.30      5.00 o 
  -8   2   5       50.55       38.67      5.58 o 
  -7   2   5       62.53       67.13      4.25 o 
  -6   2   5        0.78        2.56      1.86 o 
  -5   2   5      260.75      252.95      5.85 o 
  -4   2   5      623.12      634.99      9.90 o 
  -3   2   5      239.36      225.61      5.22 o 
  -2   2   5      556.18      511.75      8.66 o 
  -1   2   5     2628.05     2439.29     28.27 o 
   0   2   5      955.81      929.23     14.71 o 
   1   2   5     2649.28     2548.80     44.66 o 
   2   2   5      556.05      506.52      9.30 o 
   3   2   5      230.83      213.11      4.80 o 
   4   2   5      629.12      625.34     15.45 o 
   5   2   5      259.45      266.77     10.60 o 
   6   2   5        0.78        6.92      2.53 o 
   7   2   5       64.93       67.06      5.25 o 
   8   2   5       52.37       53.57      5.30 o 
   9   2   5        3.68        3.75      3.54 o 
  10   2   5        1.17        8.16      8.47 o 
  11   2   5        0.99      -10.18      9.05 o 
 -11   3   5        3.02       -4.42      5.91 o 
 -10   3   5        0.93       10.08      7.21 o 
  -9   3   5        1.12       -0.12      4.71 o 
  -8   3   5       47.81       53.10      5.36 o 
  -7   3   5       20.40       18.91      3.24 o 
  -6   3   5       65.37       66.53      3.68 o 
  -5   3   5        2.34        4.43      1.72 o 
  -4   3   5       17.08       18.45      2.00 o 
  -3   3   5      267.21      267.16      5.11 o 
  -2   3   5      302.69      302.36      6.25 o 
  -1   3   5     1024.50     1056.58     27.38 o 
   0   3   5      504.49      453.93      8.69 o 
   1   3   5      998.27     1034.70     21.39 o 
   2   3   5      289.01      297.27      9.27 o 
   3   3   5      271.33      275.80      5.96 o 
   4   3   5       18.70       20.35      2.13 o 
   5   3   5        2.25        1.09      2.06 o 
   6   3   5       61.45       71.93      5.18 o 
   7   3   5       19.37       27.80      4.20 o 
   8   3   5       48.84       51.32      6.75 o 
   9   3   5        1.25        6.21      4.48 o 
  10   3   5        0.91       -0.19      8.00 o 
  11   3   5        2.93        2.91      9.44 o 
 -10   4   5        3.40        3.79      5.71 o 
  -9   4   5        1.51       -6.35      4.67 o 
  -8   4   5       46.73       45.78      5.24 o 
  -7   4   5      144.96      151.73      6.58 o 
  -6   4   5       23.05       19.07      2.66 o 
  -5   4   5       95.76       87.29      4.62 o 
  -4   4   5       72.33       78.27      4.32 o 
  -3   4   5        4.74        3.97      1.54 o 
  -2   4   5     1115.43     1062.25     16.35 o 
  -1   4   5       43.58       56.06      3.77 o 
   0   4   5      784.00      862.82     15.19 o 
   1   4   5       42.39       50.56      2.90 o 
   2   4   5     1123.18     1072.27     17.80 o 
   3   4   5        3.62        4.28      1.35 o 
   4   4   5       69.11       75.78      4.37 o 
   5   4   5       94.53      114.60      7.80 o 
   6   4   5       21.87       22.63      4.85 o 
   7   4   5      144.92      165.22     20.17 o 
   8   4   5       48.10       36.00      6.44 o 
   9   4   5        1.28        2.23      4.67 o 
  10   4   5        3.48        6.71      5.77 o 
 -10   5   5       11.89        2.80      8.74 o 
  -9   5   5       13.98        9.99      5.73 o 
  -8   5   5       11.67        8.32      4.37 o 
  -7   5   5       24.50       18.71      3.61 o 
  -6   5   5       27.38       28.54      3.73 o 
  -5   5   5       11.07       14.57      2.71 o 
  -4   5   5       86.85      109.71      5.36 o 
  -3   5   5      363.80      350.92      8.00 o 
  -2   5   5      379.06      372.68      9.72 o 
  -1   5   5      143.24      134.87      6.65 o 
   0   5   5      481.97      469.39     10.18 o 
   1   5   5      141.51      138.35      4.42 o 
   2   5   5      379.49      361.06     11.70 o 
   3   5   5      357.64      364.74     12.40 o 
   4   5   5       90.85      109.62      7.62 o 
   5   5   5       11.70       11.35      3.93 o 
   6   5   5       27.43       32.37      8.12 o 
   7   5   5       24.38       33.83      6.12 o 
   8   5   5       12.23       17.12      5.91 o 
   9   5   5       13.98       25.67      6.69 o 
  10   5   5       11.59       11.86      6.71 o 
  -9   6   5        2.15        5.60      7.19 o 
  -8   6   5       12.31       11.90      6.15 o 
  -7   6   5       30.92       36.56      5.15 o 
  -6   6   5       34.14       37.80      4.08 o 
  -5   6   5       38.77       40.12      4.01 o 
  -4   6   5       70.92       82.45      5.92 o 
  -3   6   5       54.35       54.23      7.70 o 
  -2   6   5      102.02      117.54      9.23 o 
  -1   6   5      211.84      204.97      7.46 o 
   0   6   5      166.72      169.65     11.19 o 
   1   6   5      209.49      220.04      7.28 o 
   2   6   5       98.57      105.85      9.77 o 
   3   6   5       56.00       58.35     13.25 o 
   4   6   5       70.94       72.02      6.96 o 
   5   6   5       39.03       29.60      5.70 o 
   6   6   5       32.86       48.11      7.06 o 
   7   6   5       32.11       30.58      6.58 o 
   8   6   5       12.00       16.30      6.09 o 
   9   6   5        2.08        1.89      5.53 o 
  -9   7   5        2.93        2.54      7.13 o 
  -8   7   5        4.01        3.41      5.99 o 
  -7   7   5        4.52        7.39      6.86 o 
  -6   7   5        0.73       -1.78      3.18 o 
  -5   7   5       57.25       55.27      5.81 o 
  -4   7   5       20.49       20.30      3.42 o 
  -3   7   5       85.11       85.88      5.33 o 
  -2   7   5      292.90      298.21     20.02 o 
  -1   7   5       38.26       32.26      5.14 o 
   0   7   5        4.64        0.63      3.56 o 
   1   7   5       40.33       33.24      5.61 o 
   2   7   5      294.34      320.46     20.29 o 
   3   7   5       82.51       83.03      7.22 o 
   4   7   5       20.04       20.56      5.28 o 
   5   7   5       56.82       62.48      7.59 o 
   6   7   5        0.75       -0.17      4.55 o 
   7   7   5        4.42        1.38      5.14 o 
   8   7   5        3.99       19.45      6.68 o 
   9   7   5        2.90       11.40      6.91 o 
  -8   8   5        4.70        3.79      6.70 o 
  -7   8   5        2.91        9.05      6.38 o 
  -6   8   5        3.04        8.18      4.12 o 
  -5   8   5        8.47        9.59      3.98 o 
  -4   8   5       22.39       20.18      6.09 o 
  -3   8   5       21.03       24.02      4.11 o 
  -2   8   5      117.04      106.02      8.10 o 
  -1   8   5       20.21       22.17      5.28 o 
   0   8   5      156.86      186.28     24.11 o 
   1   8   5       20.02       23.02      5.75 o 
   2   8   5      119.74      115.47     21.88 o 
   3   8   5       20.77       18.46      9.21 o 
   4   8   5       22.50       23.43     10.45 o 
   5   8   5        7.82        5.37      4.73 o 
   6   8   5        3.17        4.40      4.84 o 
   7   8   5        2.81        1.07      5.76 o 
   8   8   5        4.67       21.24      7.49 o 
  -7   9   5        2.35        0.91      6.69 o 
  -6   9   5        5.44       13.40      7.06 o 
  -5   9   5        3.87        1.07      3.85 o 
  -4   9   5        2.90        1.94      3.64 o 
  -3   9   5       12.64       17.12      5.57 o 
  -2   9   5        4.05        3.03      8.43 o 
  -1   9   5        0.15        6.02      7.69 o 
   0   9   5       43.07       44.74      7.12 o 
   1   9   5        0.22        0.33      4.47 o 
   2   9   5        4.20        4.90      5.00 o 
   3   9   5       12.83       11.62      9.64 o 
   4   9   5        2.59        4.16      8.78 o 
   5   9   5        3.74        8.24     10.06 o 
   6   9   5        5.43        5.87     10.14 o 
   7   9   5        2.34       -6.84      9.64 o 
  -5  10   5        0.44       -0.09      6.64 o 
  -4  10   5        4.36        7.26      4.49 o 
  -3  10   5        7.11       -0.34      4.89 o 
  -2  10   5        9.01       13.13     11.54 o 
  -1  10   5        0.03        5.44      9.75 o 
   0  10   5        0.00        0.93      8.04 o 
   1  10   5        0.05       -2.80      7.85 o 
   2  10   5        8.73        8.87      5.96 o 
   3  10   5        6.94        3.30      5.68 o 
   4  10   5        4.42       -7.46     10.02 o 
   5  10   5        0.43        5.25     11.19 o 
  -3  11   5        1.46        5.02      8.98 o 
  -2  11   5        2.43       -4.20     10.30 o 
  -1  11   5        4.93       12.08     10.96 o 
   0  11   5        0.19        9.95      7.32 o 
   1  11   5        5.07       21.33     11.66 o 
   2  11   5        2.37        6.95     12.08 o 
   3  11   5        1.39        8.43     11.93 o 
   0   0   6        0.29        1.19      1.62 o 
   1   0   6     1493.12     1416.76     15.00 o 
   2   0   6     7049.44     6756.56     82.01 o 
   3   0   6     3921.17     4109.55     51.42 o 
   4   0   6      108.62       97.67      3.02 o 
   5   0   6       97.47       97.33      6.31 o 
   6   0   6      799.74      744.45     40.15 o 
   7   0   6       71.86       67.64      4.89 o 
   8   0   6      172.90      155.70      8.27 o 
   9   0   6        1.25        1.42      4.45 o 
  10   0   6        0.29        4.76      5.31 o 
  11   0   6        0.00        3.51      6.36 o 
 -11   1   6        0.91       -1.18      5.96 o 
 -10   1   6        5.64        0.42      7.56 o 
  -9   1   6        2.52        1.90      4.65 o 
  -8   1   6       71.91       69.19      8.76 o 
  -7   1   6       49.58       59.16      5.59 o 
  -6   1   6       36.41       37.95      2.82 o 
  -5   1   6      185.72      187.55      5.69 o 
  -4   1   6      617.09      624.16      9.51 o 
  -3   1   6      349.47      322.11      7.56 o 
  -2   1   6     2616.37     2650.10     33.39 o 
  -1   1   6      490.64      526.46      6.39 o 
   0   1   6     1470.71     1350.39     14.36 o 
   1   1   6      485.64      519.29     11.21 o 
   2   1   6     2603.74     2619.97     33.36 o 
   3   1   6      347.19      319.56      7.28 o 
   4   1   6      612.41      607.39     12.32 o 
   5   1   6      183.92      186.05      6.37 o 
   6   1   6       35.04       35.72      3.65 o 
   7   1   6       49.23       51.99     16.44 o 
   8   1   6       72.21       75.92      6.47 o 
   9   1   6        2.55        6.73      5.14 o 
  10   1   6        5.59        7.29      6.05 o 
  11   1   6        0.92       11.93      9.17 o 
 -11   2   6        0.56       -0.38      6.26 o 
 -10   2   6        7.26        0.47      6.43 o 
  -9   2   6       52.56       44.92      7.14 o 
  -8   2   6       52.47       50.04      5.30 o 
  -7   2   6       11.29       11.34      2.61 o 
  -6   2   6      144.43      156.64      5.00 o 
  -5   2   6      380.18      396.30     11.82 o 
  -4   2   6      163.99      166.41      4.48 o 
  -3   2   6     1323.89     1371.33     19.63 o 
  -2   2   6      113.61      115.74      2.88 o 
  -1   2   6     1171.74     1139.89     14.22 o 
   0   2   6      214.49      216.33      5.30 o 
   1   2   6     1170.85     1114.20     22.17 o 
   2   2   6      118.03      111.11      3.31 o 
   3   2   6     1313.84     1373.98     22.31 o 
   4   2   6      166.18      169.17      5.72 o 
   5   2   6      394.01      426.97     19.32 o 
   6   2   6      144.78      140.07      7.42 o 
   7   2   6       11.05       16.84      5.67 o 
   8   2   6       52.29       50.82      5.23 o 
   9   2   6       53.12       53.28      9.82 o 
  10   2   6        7.23        2.49      7.38 o 
  11   2   6        0.57       -2.95      8.31 o 
 -11   3   6        1.21        0.53      6.25 o 
 -10   3   6       12.05        9.22      5.83 o 
  -9   3   6       16.92        5.79      3.77 o 
  -8   3   6       54.58       59.47     10.52 o 
  -7   3   6      103.60       91.10      5.25 o 
  -6   3   6       56.13       51.48      3.45 o 
  -5   3   6       57.04       60.36      3.41 o 
  -4   3   6      247.45      255.03      6.48 o 
  -3   3   6      284.80      308.80      5.50 o 
  -2   3   6     1204.85     1240.76     16.04 o 
  -1   3   6     3546.21     3587.30     53.60 o 
   0   3   6     2105.95     2099.34     39.93 o 
   1   3   6     3569.16     3600.63     64.23 o 
   2   3   6     1178.22     1237.35     25.89 o 
   3   3   6      273.91      289.67      5.68 o 
   4   3   6      249.45      253.13      5.53 o 
   5   3   6       59.19       71.37      7.58 o 
   6   3   6       54.84       56.70      5.30 o 
   7   3   6      101.31       89.15      7.86 o 
   8   3   6       54.34       70.71      7.54 o 
   9   3   6       16.85       16.12      5.50 o 
  10   3   6       12.33       19.66      9.09 o 
  11   3   6        1.22        5.48      9.75 o 
 -10   4   6        1.44        8.38      6.33 o 
  -9   4   6        1.05       -0.58      4.84 o 
  -8   4   6       21.45       21.62      4.35 o 
  -7   4   6       50.91       60.69      4.88 o 
  -6   4   6       67.66       65.31      3.96 o 
  -5   4   6       62.14       58.44      3.56 o 
  -4   4   6      427.60      400.64     10.10 o 
  -3   4   6      241.26      223.76      5.09 o 
  -2   4   6      301.44      281.79      8.52 o 
  -1   4   6      103.72      104.91      4.57 o 
   0   4   6     4990.51     5262.00     78.53 o 
   1   4   6      101.42      100.61     13.54 o 
   2   4   6      305.67      281.31     21.59 o 
   3   4   6      240.56      221.29      6.48 o 
   4   4   6      430.71      418.37     13.62 o 
   5   4   6       63.34       68.00      6.61 o 
   6   4   6       70.53       62.50      6.90 o 
   7   4   6       51.34       52.84      7.00 o 
   8   4   6       22.08       21.15      5.58 o 
   9   4   6        1.13       -4.96      4.35 o 
  10   4   6        1.44        8.39     12.39 o 
 -10   5   6        6.49        6.00      6.29 o 
  -9   5   6        8.64       12.00      5.62 o 
  -8   5   6       29.22       29.52      4.37 o 
  -7   5   6       30.79       32.15      4.73 o 
  -6   5   6       43.18       33.38      3.87 o 
  -5   5   6       19.32       21.44      3.02 o 
  -4   5   6       68.01       67.80      4.31 o 
  -3   5   6      157.48      166.11      6.73 o 
  -2   5   6      508.23      485.06     13.62 o 
  -1   5   6       49.43       47.00      3.79 o 
   0   5   6      570.63      567.39     11.65 o 
   1   5   6       47.51       44.36      4.08 o 
   2   5   6      510.87      479.53     13.92 o 
   3   5   6      156.50      165.49      8.10 o 
   4   5   6       70.07       65.09     10.12 o 
   5   5   6       19.40       21.94      4.90 o 
   6   5   6       45.90       40.20      6.62 o 
   7   5   6       31.93       27.84      6.11 o 
   8   5   6       28.71       19.57      5.83 o 
   9   5   6        8.53        6.37      5.59 o 
  10   5   6        6.61        4.64      6.24 o 
  -9   6   6        7.44        7.89      8.74 o 
  -8   6   6       19.09       22.71      5.39 o 
  -7   6   6       13.08       16.01      3.70 o 
  -6   6   6        1.78        0.24      3.73 o 
  -5   6   6       54.78       51.70      4.47 o 
  -4   6   6       18.29       13.41      2.98 o 
  -3   6   6      193.14      187.88      7.31 o 
  -2   6   6       79.41       95.20      9.53 o 
  -1   6   6      118.29      114.33      7.30 o 
   0   6   6        9.81       13.87      8.20 o 
   1   6   6      119.37      115.17      7.89 o 
   2   6   6       79.29       77.45      6.06 o 
   3   6   6      190.15      195.13      9.43 o 
   4   6   6       18.39       17.41      4.33 o 
   5   6   6       58.53       56.78     11.89 o 
   6   6   6        1.84        1.44      5.75 o 
   7   6   6       12.81       21.76      6.15 o 
   8   6   6       18.72       13.52      6.08 o 
   9   6   6        7.73       15.42      6.70 o 
  -9   7   6        7.75        0.04      8.47 o 
  -8   7   6        7.96       11.37      6.62 o 
  -7   7   6       93.78      134.55     11.85 o 
  -6   7   6        5.97        2.46      2.97 o 
  -5   7   6       16.45       11.10      3.43 o 
  -4   7   6       82.58       97.93      5.85 o 
  -3   7   6        3.41       -0.21      2.94 o 
  -2   7   6       30.64       36.02      5.42 o 
  -1   7   6      277.84      272.96     11.77 o 
   0   7   6       17.39       12.04      4.29 o 
   1   7   6      276.41      280.50     12.16 o 
   2   7   6       31.27       20.55      8.32 o 
   3   7   6        3.61        7.19      6.99 o 
   4   7   6       83.52       90.30      8.00 o 
   5   7   6       16.17       22.20      5.47 o 
   6   7   6        6.27        8.02      5.02 o 
   7   7   6       93.55       96.00     10.25 o 
   8   7   6        8.06        7.63      5.97 o 
   9   7   6        7.81        2.06      6.59 o 
  -8   8   6        3.74        2.98      6.58 o 
  -7   8   6        4.74        9.76      8.30 o 
  -6   8   6       16.75       17.98      4.66 o 
  -5   8   6       13.83       12.32      3.99 o 
  -4   8   6       15.07        8.28      3.76 o 
  -3   8   6       51.58       65.50      5.35 o 
  -2   8   6      107.72      104.10     11.74 o 
  -1   8   6       26.28       18.49     10.06 o 
   0   8   6       22.89       19.05      5.60 o 
   1   8   6       26.60       24.39      5.94 o 
   2   8   6      108.56       99.88      8.93 o 
   3   8   6       52.01       52.03     11.35 o 
   4   8   6       16.31        6.22      8.78 o 
   5   8   6       13.39       14.84      9.56 o 
   6   8   6       16.25       10.27      6.00 o 
   7   8   6        4.78        7.83      9.85 o 
   8   8   6        3.91        9.19      7.93 o 
  -7   9   6        0.86        0.63      7.07 o 
  -6   9   6        2.19        5.05      5.65 o 
  -5   9   6        0.07        4.77      4.00 o 
  -4   9   6        1.38        2.27      3.61 o 
  -3   9   6        0.84       -2.29      3.09 o 
  -1   9   6       36.62       37.47      6.79 o 
   0   9   6       12.17       20.00      5.99 o 
   1   9   6       37.03       28.43     20.42 o 
   2   9   6       36.76       44.44      7.14 o 
   3   9   6        0.89       -5.32      7.97 o 
   4   9   6        1.36        9.60      9.48 o 
   5   9   6        0.08       -0.43      8.90 o 
   6   9   6        2.23       19.47     11.11 o 
   7   9   6        0.89       12.12     11.31 o 
  -5  10   6        1.44        0.02      4.48 o 
  -4  10   6        7.67        9.97      4.98 o 
  -3  10   6        2.10        5.94      5.44 o 
  -2  10   6        0.84       15.39     10.84 o 
   0  10   6        6.08       -0.16      8.24 o 
   1  10   6        4.00       18.14     10.26 o 
   2  10   6        0.83        5.24      5.72 o 
   3  10   6        2.22        2.13      5.88 o 
   4  10   6        7.51       12.82     11.46 o 
   5  10   6        1.33       -6.37     11.00 o 
  -3  11   6        4.29       -0.34      8.98 o 
  -2  11   6        0.36        9.88      6.02 o 
  -1  11   6       19.28       41.61     13.68 o 
   0  11   6        7.51       12.36     11.00 o 
   1  11   6       19.18       27.51     12.63 o 
   2  11   6        0.35       -0.93     10.61 o 
   3  11   6        4.54        6.26     11.85 o 
   1   0   7     1386.99     1319.66     15.56 o 
   2   0   7       53.55       45.65      2.13 o 
   3   0   7      508.68      519.55      8.90 o 
   4   0   7     1029.32     1106.88     14.63 o 
   5   0   7       35.00       41.04      2.45 o 
   6   0   7       85.59       78.42      6.24 o 
   7   0   7      158.82      156.35      6.87 o 
   8   0   7        4.79        8.41      3.17 o 
   9   0   7       33.97       11.88      6.72 o 
  10   0   7        1.10       -7.01      5.12 o 
  11   0   7       20.44       21.10     12.57 o 
 -11   1   7        0.18       -8.24      5.96 o 
 -10   1   7        1.21       -5.62      4.54 o 
  -9   1   7        2.75        4.47      4.34 o 
  -8   1   7       45.16       44.65      4.76 o 
  -7   1   7       68.54       78.22      8.22 o 
  -6   1   7      193.10      206.11      8.93 o 
  -5   1   7      137.45      139.01      4.18 o 
  -4   1   7       18.41       24.65      2.57 o 
  -3   1   7      860.97      812.66     12.69 o 
  -2   1   7     1657.08     1632.98     21.74 o 
  -1   1   7     1358.71     1292.56     13.09 o 
   0   1   7     1252.79     1160.72     12.69 o 
   1   1   7     1390.02     1356.20     17.71 o 
   2   1   7     1634.76     1649.45     21.76 o 
   3   1   7      843.02      801.51     15.94 o 
   4   1   7       18.55       20.29      2.41 o 
   5   1   7      137.94      149.21      7.81 o 
   6   1   7      191.85      213.02      7.40 o 
   7   1   7       68.61       71.49      5.16 o 
   8   1   7       43.41       46.93      8.97 o 
   9   1   7        2.63        5.67      3.48 o 
  10   1   7        1.19        7.43      5.89 o 
  11   1   7        0.19      -13.06      8.70 o 
 -11   2   7        3.39        2.98      6.13 o 
 -10   2   7        3.85        5.80      5.68 o 
  -9   2   7        6.54        1.02      4.47 o 
  -8   2   7       88.89      102.80      9.10 o 
  -7   2   7       53.43       54.06      4.14 o 
  -6   2   7       86.51       71.32      3.76 o 
  -5   2   7      167.78      175.15      5.05 o 
  -4   2   7     1073.10     1044.00     16.43 o 
  -3   2   7      901.11      956.09     14.80 o 
  -2   2   7      316.95      323.52      5.33 o 
  -1   2   7      556.30      517.83      7.67 o 
   0   2   7      782.18      709.74     10.58 o 
   1   2   7      555.67      519.53     16.16 o 
   2   2   7      311.51      313.67      7.03 o 
   3   2   7      901.19      950.06     20.87 o 
   4   2   7     1080.03     1052.58     18.75 o 
   5   2   7      171.19      189.37      6.61 o 
   6   2   7       85.40       71.79      5.79 o 
   7   2   7       52.74       58.14      5.82 o 
   8   2   7       89.85      101.78      6.70 o 
   9   2   7        6.66       10.89      6.49 o 
  10   2   7        3.51        5.05      8.63 o 
  11   2   7        3.41       -5.67      9.36 o 
 -10   3   7        2.03        2.33      5.68 o 
  -9   3   7       31.13       25.00      4.77 o 
  -8   3   7       19.86       16.26      5.02 o 
  -7   3   7        2.54        4.49      3.60 o 
  -6   3   7      155.60      148.53      6.06 o 
  -5   3   7      148.80      150.02      5.47 o 
  -4   3   7      461.57      437.24      9.00 o 
  -3   3   7     1171.99     1135.45     16.85 o 
  -2   3   7      507.13      518.31     13.90 o 
  -1   3   7      499.15      525.64     10.71 o 
   0   3   7      604.54      536.60      9.99 o 
   1   3   7      511.45      547.79     12.75 o 
   2   3   7      503.17      506.60     13.27 o 
   3   3   7     1167.87     1161.60     16.12 o 
   4   3   7      455.40      411.16     11.60 o 
   5   3   7      148.32      145.54      8.28 o 
   6   3   7      150.37      149.22      9.05 o 
   7   3   7        2.07        1.57      3.90 o 
   8   3   7       20.50       24.78      5.50 o 
   9   3   7       30.75       31.81      6.16 o 
  10   3   7        1.98        1.33      4.88 o 
 -10   4   7        3.31        2.38      5.62 o 
  -9   4   7        0.71       -3.12      3.30 o 
  -8   4   7        2.68        2.02      3.65 o 
  -7   4   7      239.02      244.35      9.79 o 
  -6   4   7       95.64       85.06      4.95 o 
  -5   4   7      515.41      500.66      9.84 o 
  -4   4   7      571.33      552.45     11.01 o 
  -3   4   7      101.09      114.40      3.72 o 
  -2   4   7      877.83      868.78     17.70 o 
  -1   4   7      692.86      694.18     17.85 o 
   0   4   7       26.13       31.59      2.47 o 
   1   4   7      677.98      712.90     13.72 o 
   2   4   7      873.14      830.61     19.83 o 
   3   4   7       97.89      116.13      6.61 o 
   4   4   7      573.38      554.06     36.71 o 
   5   4   7      513.36      517.84     16.55 o 
   6   4   7       97.53       92.38     19.49 o 
   7   4   7      239.14      253.57     17.78 o 
   8   4   7        2.80       -3.53      3.99 o 
   9   4   7        0.90       -0.59      4.80 o 
  10   4   7        3.22        3.88      5.27 o 
 -10   5   7        6.57        9.26      6.98 o 
  -9   5   7        7.88        8.82      5.89 o 
  -8   5   7        0.13        1.10      3.41 o 
  -7   5   7       58.34       63.63      5.20 o 
  -6   5   7       22.53       24.90      3.20 o 
  -5   5   7        8.74        7.44      2.68 o 
  -4   5   7        0.29        0.18      1.87 o 
  -3   5   7      452.62      448.10     11.33 o 
  -2   5   7      259.31      252.90      6.73 o 
  -1   5   7      309.48      297.90     10.49 o 
   0   5   7      203.03      204.83      8.84 o 
   1   5   7      307.16      299.38      9.13 o 
   2   5   7      252.68      258.48      9.46 o 
   3   5   7      445.00      427.11     27.80 o 
   4   5   7        0.20       -1.85      2.91 o 
   5   5   7        9.21        6.55      3.58 o 
   6   5   7       22.52       16.21      6.12 o 
   7   5   7       57.40       57.92     16.96 o 
   8   5   7        0.09        0.54      5.75 o 
   9   5   7        7.98        7.93      5.87 o 
  10   5   7        6.53        2.62      5.89 o 
  -9   6   7        5.35        1.09      8.24 o 
  -8   6   7        0.10       -2.24      3.99 o 
  -7   6   7        3.75        9.42      5.17 o 
  -6   6   7        1.71        3.58      3.08 o 
  -5   6   7       11.55        5.87      2.94 o 
  -4   6   7      126.48      136.31      6.18 o 
  -3   6   7       53.51       51.76      4.62 o 
  -2   6   7      382.42      394.69      9.34 o 
  -1   6   7       13.40       13.36      3.82 o 
   0   6   7        3.21        4.41      3.18 o 
   1   6   7       12.17       11.03      5.32 o 
   2   6   7      380.42      380.23     19.26 o 
   3   6   7       55.03       52.52      5.65 o 
   4   6   7      125.44      131.76      8.68 o 
   5   6   7       11.45        8.33      6.14 o 
   6   6   7        1.66        1.63      5.73 o 
   7   6   7        3.63        1.26      4.38 o 
   8   6   7        0.13       -1.31      5.69 o 
   9   6   7        5.32        5.36      5.59 o 
  -8   7   7        2.01        3.75      6.21 o 
  -7   7   7        5.10       11.83      4.47 o 
  -6   7   7       15.65       14.84      4.04 o 
  -5   7   7        0.58        2.72      2.72 o 
  -4   7   7      107.89      104.99      6.06 o 
  -3   7   7      152.16      134.70     13.38 o 
  -2   7   7      245.81      252.84      9.35 o 
  -1   7   7      283.37      267.54     11.64 o 
   0   7   7        3.20       -0.21      3.05 o 
   1   7   7      284.73      283.19     12.46 o 
   2   7   7      246.36      254.76     18.03 o 
   3   7   7      150.18      172.50     16.13 o 
   4   7   7      109.58       96.04      8.09 o 
   5   7   7        0.59        5.46      5.34 o 
   6   7   7       15.16        8.32      4.89 o 
   7   7   7        4.98       11.99      5.91 o 
   8   7   7        2.13        5.67      5.89 o 
  -8   8   7        1.11        0.91      6.27 o 
  -7   8   7        1.48        5.29      6.32 o 
  -6   8   7        0.37       -0.02      3.90 o 
  -5   8   7       31.91       36.12      5.34 o 
  -4   8   7       19.88       27.90      4.31 o 
  -3   8   7       17.57       16.26      3.75 o 
  -2   8   7       83.89       66.15      7.32 o 
  -1   8   7       31.85       30.86      5.97 o 
   0   8   7        2.20        1.06      4.19 o 
   1   8   7       33.16       23.99     11.58 o 
   2   8   7       82.81       82.06      8.55 o 
   3   8   7       18.07       10.61      8.08 o 
   4   8   7       20.33       23.86     10.18 o 
   5   8   7       30.60       39.36     11.50 o 
   6   8   7        0.44       -8.24      7.27 o 
   7   8   7        1.51       10.48      6.33 o 
   8   8   7        1.04        5.40     10.96 o 
  -6   9   7        0.49        0.38      4.27 o 
  -5   9   7        5.28        2.99      4.07 o 
  -4   9   7        8.50        3.10      3.84 o 
  -3   9   7       26.13       26.87      5.07 o 
  -2   9   7        0.10       -3.16      3.43 o 
  -1   9   7        8.13        3.92      6.33 o 
   0   9   7        4.32        1.94      4.76 o 
   1   9   7        7.47        3.29      4.87 o 
   2   9   7        0.10        2.70      4.60 o 
   3   9   7       26.78       21.09      6.41 o 
   4   9   7        8.59       12.01      9.95 o 
   5   9   7        5.11       15.70     11.27 o 
   6   9   7        0.50       -0.70      9.99 o 
  -5  10   7        3.34        6.40      5.24 o 
  -4  10   7       23.34       21.45      5.38 o 
  -3  10   7        3.48        7.25      9.17 o 
  -2  10   7        6.52       11.16      5.93 o 
   0  10   7        0.73       -2.45      8.66 o 
   1  10   7        7.03       10.06      5.68 o 
   2  10   7        6.37        9.48      6.07 o 
   3  10   7        3.49        1.63      5.64 o 
   4  10   7       23.33       23.78     12.32 o 
   5  10   7        3.39       13.52     10.30 o 
  -3  11   7        5.15       14.21      7.11 o 
  -2  11   7        3.25        0.85      5.72 o 
  -1  11   7        0.12       12.28     11.23 o 
   1  11   7        0.12        9.17     11.38 o 
   2  11   7        3.34        0.89      9.91 o 
   3  11   7        5.11       24.71     12.51 o 
   0   0   8     2614.28     2867.10     41.38 o 
   1   0   8       47.06       44.04      1.51 o 
   2   0   8      774.28      784.40     11.82 o 
   3   0   8     1335.69     1322.69     18.79 o 
   4   0   8      133.71      151.15      4.46 o 
   5   0   8      416.48      465.81      9.38 o 
   6   0   8      460.37      449.26      9.72 o 
   7   0   8        7.66        4.37      3.16 o 
   8   0   8       38.99       35.23      4.50 o 
   9   0   8        0.05        5.52      4.78 o 
  10   0   8        4.36       -2.98      5.25 o 
  11   0   8        1.94        0.75      6.68 o 
 -11   1   8        4.55       -4.18      8.59 o 
 -10   1   8        0.41        6.90      5.56 o 
  -9   1   8        8.72       10.78      4.87 o 
  -8   1   8      107.94      105.56      6.62 o 
  -7   1   8       20.71       27.37      3.21 o 
  -6   1   8       81.25       91.48      4.47 o 
  -5   1   8       48.20       59.28      3.10 o 
  -4   1   8     1636.23     1655.75     23.66 o 
  -3   1   8      891.76      883.93     13.88 o 
  -2   1   8     1907.82     1846.13     21.59 o 
  -1   1   8       32.36       34.20      1.31 o 
   0   1   8       81.15       80.91      2.49 o 
   1   1   8       35.99       37.05      1.55 o 
   2   1   8     1886.06     1775.33     23.89 o 
   3   1   8      885.81      903.47     13.64 o 
   4   1   8     1655.34     1667.62     27.05 o 
   5   1   8       47.71       61.04      4.64 o 
   6   1   8       84.06       83.44      7.41 o 
   7   1   8       19.78       22.86      3.51 o 
   8   1   8      106.84      120.23      7.85 o 
   9   1   8        9.08        9.45      3.59 o 
  10   1   8        0.36       -7.15      6.92 o 
  11   1   8        4.64      -13.81      9.21 o 
 -11   2   8        3.30        1.98     10.35 o 
 -10   2   8        3.76        8.66      5.77 o 
  -9   2   8       27.04       24.07      4.61 o 
  -8   2   8       48.08       46.04      6.20 o 
  -7   2   8      115.17      138.92      5.97 o 
  -6   2   8      122.00      136.22      4.93 o 
  -5   2   8      137.68      155.40      4.76 o 
  -4   2   8       72.97       78.74      3.77 o 
  -3   2   8      215.42      223.16      5.68 o 
  -2   2   8     1013.90      996.29     12.92 o 
  -1   2   8      527.11      491.44      8.71 o 
   0   2   8      151.43      156.25      3.39 o 
   1   2   8      551.43      536.10     10.01 o 
   2   2   8      998.59      968.60     16.12 o 
   3   2   8      212.40      216.78      6.23 o 
   4   2   8       70.73       75.99      3.95 o 
   5   2   8      147.14      153.96      5.98 o 
   6   2   8      122.06      130.17      6.98 o 
   7   2   8      115.71      115.39      7.48 o 
   8   2   8       48.86       49.93     18.51 o 
   9   2   8       27.84       25.84      5.47 o 
  10   2   8        3.64        8.66      9.29 o 
  11   2   8        3.25       -9.48      8.90 o 
 -10   3   8       10.37       13.05      6.14 o 
  -9   3   8        3.66        1.97      3.76 o 
  -8   3   8       51.58       48.08      5.47 o 
  -7   3   8       20.80       20.63      3.34 o 
  -6   3   8      133.19      120.27      5.63 o 
  -5   3   8      168.46      173.58      7.39 o 
  -4   3   8       44.76       56.60      5.46 o 
  -3   3   8       83.35       92.02      2.68 o 
  -2   3   8       96.79      110.43      4.31 o 
  -1   3   8      249.32      263.78      5.42 o 
   0   3   8        9.73       12.03      2.17 o 
   1   3   8      261.96      276.89      6.83 o 
   2   3   8      100.23      116.90      6.30 o 
   3   3   8       77.10       80.05      6.39 o 
   4   3   8       49.00       51.12      4.60 o 
   5   3   8      163.37      167.11     11.97 o 
   6   3   8      135.44      135.93     11.39 o 
   7   3   8       21.14       25.37      5.44 o 
   8   3   8       52.01       46.20      8.92 o 
   9   3   8        3.54        3.46      5.83 o 
  10   3   8       10.22       13.81      5.54 o 
 -10   4   8        1.22        0.98      8.43 o 
  -9   4   8       11.71       11.20      4.49 o 
  -8   4   8        8.57       12.44      4.07 o 
  -7   4   8        1.80       -0.69      2.78 o 
  -6   4   8       65.35       62.12      4.13 o 
  -5   4   8      294.02      277.01      7.11 o 
  -4   4   8       11.83       14.98      2.42 o 
  -3   4   8      926.66      934.66     17.63 o 
  -2   4   8      151.73      146.70      4.61 o 
  -1   4   8      146.55      157.65      5.66 o 
   0   4   8       44.05       77.23      6.63 o 
   1   4   8      152.70      161.09      5.41 o 
   2   4   8      149.92      140.34      6.58 o 
   3   4   8      925.28      920.40     22.32 o 
   4   4   8       13.51        8.41      3.41 o 
   5   4   8      295.65      300.98     12.18 o 
   6   4   8       65.72       69.48      7.26 o 
   7   4   8        1.87        1.81      4.13 o 
   8   4   8        8.87       11.83      5.14 o 
   9   4   8       11.65       12.85      7.63 o 
  10   4   8        1.16       -0.60      5.35 o 
 -10   5   8        0.99        1.66      6.17 o 
  -9   5   8       19.79       12.77      6.28 o 
  -8   5   8       32.92       39.41      7.56 o 
  -7   5   8       13.15       10.42      3.53 o 
  -6   5   8       40.52       41.09      4.61 o 
  -5   5   8      223.73      217.12      6.52 o 
  -4   5   8      115.08      106.87      6.58 o 
  -3   5   8       30.61       42.05      4.01 o 
  -2   5   8      103.63      115.11      4.69 o 
  -1   5   8      431.08      411.44     26.69 o 
   0   5   8      183.50      213.15      9.00 o 
   1   5   8      436.41      437.23     10.23 o 
   2   5   8       98.22      113.40     14.38 o 
   3   5   8       29.94       36.28      4.67 o 
   4   5   8      117.81      115.64      7.92 o 
   5   5   8      220.86      217.27     10.86 o 
   6   5   8       41.61       43.21      8.00 o 
   7   5   8       13.49        5.49      4.86 o 
   8   5   8       31.91       26.65      7.71 o 
   9   5   8       19.80       25.89      7.50 o 
  10   5   8        1.03       -1.71      5.90 o 
  -9   6   8        0.80       12.13      8.94 o 
  -8   6   8        9.09       12.26      4.03 o 
  -7   6   8       22.90       34.73      6.77 o 
  -6   6   8       19.73       17.14      3.31 o 
  -5   6   8        4.26        0.99      2.41 o 
  -4   6   8       33.34       32.43      5.26 o 
  -3   6   8       40.24       35.81      4.22 o 
  -2   6   8        8.21        6.33      2.30 o 
  -1   6   8      295.91      316.42     11.75 o 
   0   6   8      101.96      100.58      7.23 o 
   1   6   8      301.27      295.46     12.11 o 
   2   6   8        9.05       12.63      6.45 o 
   3   6   8       39.27       42.45      5.18 o 
   4   6   8       33.25       35.50      5.54 o 
   5   6   8        4.94        4.47      3.93 o 
   6   6   8       19.92       18.47      5.48 o 
   7   6   8       22.96       24.54      6.28 o 
   8   6   8        8.89       14.49     10.57 o 
   9   6   8        0.88        1.92      6.14 o 
  -8   7   8        0.40        0.87      6.07 o 
  -7   7   8       65.45       81.06      7.62 o 
  -6   7   8        2.50       -0.56      3.44 o 
  -5   7   8       52.94       50.93      4.95 o 
  -4   7   8        2.76       -2.90      2.48 o 
  -3   7   8       59.56       52.96      9.27 o 
  -2   7   8      112.90      109.11      6.63 o 
  -1   7   8       70.27       67.95      7.15 o 
   0   7   8      190.39      199.13     17.37 o 
   1   7   8       67.15       55.54     18.38 o 
   2   7   8      112.23       96.95      9.40 o 
   3   7   8       62.55       47.02     10.65 o 
   4   7   8        2.91        6.22      7.34 o 
   5   7   8       51.56       37.96      8.04 o 
   6   7   8        2.55        9.01      5.27 o 
   7   7   8       65.32       89.55     17.27 o 
   8   7   8        0.45       -0.14      5.64 o 
  -7   8   8        5.39        2.94      6.83 o 
  -6   8   8        7.08       10.72      4.49 o 
  -5   8   8        1.56        1.00      3.13 o 
  -4   8   8        4.03        3.30      3.15 o 
  -3   8   8        0.97        0.16      2.88 o 
  -2   8   8       18.23       14.79      8.72 o 
  -1   8   8       65.81       64.17      8.70 o 
   0   8   8       23.42       25.71      5.58 o 
   1   8   8       63.99       87.59     17.25 o 
   2   8   8       18.57       14.55      5.35 o 
   3   8   8        1.26        3.15      7.15 o 
   4   8   8        4.37       10.37      8.51 o 
   5   8   8        1.78        4.58      8.12 o 
   6   8   8        7.04        2.33      8.55 o 
   7   8   8        5.30       11.42      9.91 o 
  -6   9   8        0.65       -2.34      4.20 o 
  -5   9   8        9.27        6.47      4.96 o 
  -4   9   8        1.21        2.20      3.87 o 
  -3   9   8        2.38        2.11      4.67 o 
  -2   9   8       15.07       12.86      5.08 o 
  -1   9   8        3.52        3.30      6.49 o 
   0   9   8        0.04        2.07      4.82 o 
   1   9   8        3.23        2.89      4.91 o 
   2   9   8       15.38       16.28      6.47 o 
   3   9   8        2.26        1.26      5.13 o 
   4   9   8        1.34        7.07      9.33 o 
   5   9   8        9.46        3.07      9.95 o 
   6   9   8        0.56       -1.20      9.13 o 
  -5  10   8        2.22        6.55      4.94 o 
  -4  10   8        2.78        2.59      4.63 o 
  -3  10   8        3.76        3.41      6.00 o 
  -2  10   8        3.50       10.14      6.84 o 
   0  10   8        0.38       -1.05      5.41 o 
   1  10   8        0.14        2.36      9.85 o 
   2  10   8        3.63        2.77      6.03 o 
   3  10   8        3.80        2.97      5.97 o 
   4  10   8        2.61       10.75      6.56 o 
   5  10   8        2.18       -1.17     10.45 o 
  -2  11   8        1.48        0.58      6.13 o 
   1  11   8        4.04       -4.78      9.64 o 
   2  11   8        1.45        7.15     10.80 o 
   1   0   9     3252.37     3020.13     31.02 o 
   2   0   9     2025.67     2060.19     21.91 o 
   3   0   9       82.50       64.08      4.55 o 
   4   0   9     2184.60     2167.91     29.65 o 
   5   0   9        0.14        5.06      1.78 o 
   6   0   9       22.95       19.24      4.18 o 
   7   0   9       29.53       26.06      3.68 o 
   8   0   9       28.55       32.85      5.86 o 
   9   0   9        8.78       -2.37      3.15 o 
  10   0   9        5.20       12.33      6.29 o 
  11   0   9        5.79       -3.89     10.10 o 
 -11   1   9        0.67      -10.15     11.62 o 
 -10   1   9        4.45        9.66      5.87 o 
  -9   1   9        9.17        5.19     11.50 o 
  -8   1   9       30.78       29.22      4.90 o 
  -7   1   9      224.21      229.43      7.19 o 
  -6   1   9      184.31      185.71      6.16 o 
  -5   1   9        2.45        6.87      1.96 o 
  -4   1   9      290.24      283.08      6.87 o 
  -3   1   9     1388.29     1412.73     25.89 o 
  -2   1   9       80.06       80.46      2.03 o 
  -1   1   9       73.87       80.62      2.03 o 
   0   1   9     2791.85     2691.55     27.86 o 
   1   1   9       74.87       74.15      2.20 o 
   2   1   9       76.92       74.53      3.70 o 
   3   1   9     1363.57     1358.17     19.51 o 
   4   1   9      302.88      292.21     10.60 o 
   5   1   9        1.71        2.36      2.80 o 
   6   1   9      184.91      179.80     11.74 o 
   7   1   9      222.63      235.23      8.38 o 
   8   1   9       30.49       24.75     10.55 o 
   9   1   9        9.81       11.51      3.86 o 
  10   1   9        4.52       -1.05      8.28 o 
  11   1   9        0.65       -8.00      8.51 o 
 -10   2   9       14.58        5.84      5.93 o 
  -9   2   9        4.41        6.02      3.53 o 
  -8   2   9       38.95       38.88      4.37 o 
  -7   2   9      167.63      178.43      6.74 o 
  -6   2   9       73.38       70.21      4.60 o 
  -5   2   9       11.40       13.41      2.17 o 
  -4   2   9      136.63      135.04      4.75 o 
  -3   2   9      468.95      419.15      8.57 o 
  -2   2   9      133.07      131.17      3.33 o 
  -1   2   9     1440.36     1480.40     17.91 o 
   0   2   9      307.38      353.83      5.86 o 
   1   2   9     1435.01     1484.89     23.61 o 
   2   2   9      130.50      129.36      5.52 o 
   3   2   9      488.75      444.03      9.19 o 
   4   2   9      136.58      124.75      4.93 o 
   5   2   9       10.30       11.11      2.46 o 
   6   2   9       73.15       76.81      6.45 o 
   7   2   9      170.35      198.23     12.71 o 
   8   2   9       38.92       40.27      6.61 o 
   9   2   9        4.37        4.70      4.34 o 
  10   2   9       14.20        9.02      5.40 o 
 -10   3   9        5.59        2.58      3.90 o 
  -9   3   9       44.04       57.40      6.33 o 
  -8   3   9       26.38       41.00      5.33 o 
  -7   3   9       44.40       42.49      4.98 o 
  -6   3   9      225.96      234.07      6.65 o 
  -5   3   9       78.85       69.65      3.83 o 
  -4   3   9        3.12        6.42      1.88 o 
  -3   3   9       77.64       77.63      3.84 o 
  -2   3   9      999.60      988.26     13.61 o 
  -1   3   9     1172.50     1261.65     20.30 o 
   0   3   9        1.09        4.32      1.36 o 
   1   3   9     1142.99     1245.36     21.77 o 
   2   3   9     1001.87      988.91     35.08 o 
   3   3   9       79.29       83.14      3.57 o 
   4   3   9        2.07        4.47      2.35 o 
   5   3   9       73.62       61.76     16.38 o 
   6   3   9      222.70      197.54     13.84 o 
   7   3   9       44.73       42.75      6.88 o 
   8   3   9       27.48       17.54      5.61 o 
   9   3   9       43.43       31.88      7.81 o 
  10   3   9        5.60        7.70      5.53 o 
 -10   4   9        1.19       -3.47      5.58 o 
  -9   4   9        6.81        8.52      4.34 o 
  -8   4   9       19.91       18.83      4.45 o 
  -7   4   9       84.10       81.28      4.88 o 
  -6   4   9       66.51       69.59      5.18 o 
  -5   4   9       65.33       63.33      3.95 o 
  -4   4   9      171.25      180.30      6.46 o 
  -3   4   9       66.26       58.50      3.83 o 
  -2   4   9       22.47       24.36      2.80 o 
  -1   4   9        6.44        9.24      1.96 o 
   0   4   9        0.87        2.12      1.25 o 
   1   4   9        7.38        5.92      2.28 o 
   2   4   9       24.81       33.07      3.83 o 
   3   4   9       65.55       61.79      5.63 o 
   4   4   9      175.21      185.29      8.88 o 
   5   4   9       63.65       60.95      6.59 o 
   6   4   9       70.31       72.83      8.96 o 
   7   4   9       85.11       93.69      8.46 o 
   8   4   9       19.78       20.76      6.37 o 
   9   4   9        6.92        6.90      5.27 o 
  10   4   9        1.11        4.28      5.51 o 
  -9   5   9        1.54        1.54      4.17 o 
  -8   5   9        1.38       -1.64      3.59 o 
  -7   5   9        3.65        0.75      3.02 o 
  -6   5   9       49.18       56.56      4.31 o 
  -5   5   9       10.59       10.79      2.51 o 
  -4   5   9       81.47       77.19      5.31 o 
  -3   5   9       33.15       33.04      3.83 o 
  -2   5   9      202.72      189.70      5.91 o 
  -1   5   9        6.64        4.37      2.18 o 
   0   5   9      576.02      582.30     30.84 o 
   1   5   9        5.36        6.08      3.07 o 
   2   5   9      202.90      197.77     12.71 o 
   3   5   9       35.46       33.92      4.69 o 
   4   5   9       78.14       66.96      6.48 o 
   5   5   9       11.63       13.55      4.23 o 
   6   5   9       47.83       67.93      9.73 o 
   7   5   9        3.44        7.11      8.59 o 
   8   5   9        1.35        1.56      4.93 o 
   9   5   9        1.63        9.11      5.78 o 
  -9   6   9        4.21        7.50      6.61 o 
  -8   6   9        5.69        4.38      4.14 o 
  -7   6   9       16.47       13.89      3.75 o 
  -6   6   9        9.44        8.99      3.96 o 
  -5   6   9       50.11       60.16      4.95 o 
  -4   6   9       21.41       13.67      3.38 o 
  -3   6   9       41.77       39.47      4.36 o 
  -2   6   9      291.20      308.63      9.79 o 
  -1   6   9      135.78      138.30      8.14 o 
   0   6   9       63.08       62.39      6.21 o 
   1   6   9      131.48      128.83      8.60 o 
   2   6   9      293.34      292.31     12.44 o 
   3   6   9       45.21       41.84      6.12 o 
   4   6   9       20.93       24.15      5.07 o 
   5   6   9       48.36       39.38      6.40 o 
   6   6   9        9.92       14.85      5.07 o 
   7   6   9       16.07       15.87      6.06 o 
   8   6   9        5.65        3.73      5.47 o 
   9   6   9        4.18        7.47      6.43 o 
  -8   7   9        6.04        7.35      5.62 o 
  -7   7   9        2.34        6.32      3.68 o 
  -6   7   9       20.04       14.75      3.83 o 
  -5   7   9        8.35       11.41      3.24 o 
  -4   7   9        5.54        5.03      3.46 o 
  -3   7   9       65.55       64.31      7.12 o 
  -2   7   9       61.26       68.27      6.90 o 
  -1   7   9       99.19       98.83      7.80 o 
   0   7   9        1.90        0.34      3.58 o 
   1   7   9      100.38       96.40      8.36 o 
   2   7   9       61.08       61.29      7.41 o 
   3   7   9       65.54       63.06     11.39 o 
   4   7   9        5.89        1.17      6.72 o 
   5   7   9        8.57        2.99      7.50 o 
   6   7   9       20.08       26.20      6.37 o 
   7   7   9        2.25        1.26      5.30 o 
   8   7   9        6.07       12.68      6.65 o 
  -7   8   9        0.64        3.75      5.11 o 
  -6   8   9        0.96       -0.79      3.67 o 
  -5   8   9       18.96       12.17      3.68 o 
  -4   8   9       23.71       37.48      6.85 o 
  -3   8   9       55.83       50.51      5.50 o 
  -2   8   9      156.68      128.26      9.48 o 
  -1   8   9       42.96       36.34      6.33 o 
   0   8   9        0.01        0.31      4.24 o 
   1   8   9       43.97       36.70     10.28 o 
   2   8   9      153.55      139.90     10.58 o 
   3   8   9       55.46       45.27     11.42 o 
   4   8   9       24.46       35.36     10.76 o 
   5   8   9       19.07       12.67      8.66 o 
   6   8   9        0.81        8.00      8.98 o 
   7   8   9        0.59        9.75      8.82 o 
  -6   9   9        7.89        7.14      5.30 o 
  -5   9   9        0.75        1.64      3.85 o 
  -4   9   9       11.12       10.22      4.57 o 
  -3   9   9        9.07        7.93      4.93 o 
  -2   9   9       13.61       13.26      5.07 o 
  -1   9   9        9.64       16.28      8.00 o 
   0   9   9       35.11       37.31      6.97 o 
   1   9   9        9.35        2.20      5.34 o 
   2   9   9       13.94       12.60      6.03 o 
   3   9   9        9.10       22.08      7.40 o 
   4   9   9       11.83       14.14     10.69 o 
   5   9   9        0.71        2.76      9.64 o 
   6   9   9        7.93       19.97     11.11 o 
  -5  10   9        1.78        3.37      4.97 o 
  -4  10   9       10.44        6.42      5.95 o 
  -3  10   9        2.48        5.67      5.42 o 
  -2  10   9        3.23        3.92      6.06 o 
  -1  10   9        3.32       13.79      8.70 o 
   0  10   9        0.03       -0.04      7.50 o 
   1  10   9        3.30        7.94      6.12 o 
   2  10   9        3.14        0.57      5.59 o 
   3  10   9        2.55        5.36      6.92 o 
   4  10   9       10.45        1.88      6.35 o 
   5  10   9        1.86       10.76     11.66 o 
  -2  11   9        4.72        6.43      5.88 o 
   1  11   9        1.59       -7.93     10.14 o 
   2  11   9        4.80        6.40     10.51 o 
   0   0  10       63.50       62.61      3.68 o 
   1   0  10      369.22      352.68      5.22 o 
   2   0  10      128.80      143.96      3.29 o 
   3   0  10     6081.06     6068.69     75.27 o 
   4   0  10       37.64       37.62      2.83 o 
   5   0  10      639.94      577.85     11.14 o 
   6   0  10       19.75       16.39      2.58 o 
   7   0  10       49.18       41.58      4.42 o 
   8   0  10        0.01        0.10      2.87 o 
   9   0  10        8.45        6.81      3.73 o 
  10   0  10        0.22        1.86      5.30 o 
  11   0  10        2.44       -9.83      9.29 o 
 -10   1  10        8.45       10.76     12.08 o 
  -9   1  10        0.98       -1.81      4.32 o 
  -8   1  10       13.25        7.40      2.98 o 
  -7   1  10       46.96       48.48      4.09 o 
  -6   1  10       71.92       73.98      4.31 o 
  -5   1  10      345.56      340.11      7.73 o 
  -4   1  10     2274.04     2234.31     31.50 o 
  -3   1  10     1322.75     1329.29     22.74 o 
  -2   1  10     1923.90     1967.84     19.60 o 
  -1   1  10     1858.80     1850.71     19.74 o 
   0   1  10       55.73       39.38      1.66 o 
   1   1  10     1843.28     1830.44     19.99 o 
   2   1  10     1929.42     1976.34     26.16 o 
   3   1  10     1336.44     1322.78     19.03 o 
   4   1  10     2293.28     2346.65     31.31 o 
   5   1  10      335.78      310.07      8.70 o 
   6   1  10       69.60       62.78      7.73 o 
   7   1  10       47.19       46.00      5.47 o 
   8   1  10       13.35       11.02      3.52 o 
   9   1  10        0.90       -0.24      3.79 o 
  10   1  10        8.16       11.73      9.25 o 
 -10   2  10        5.00        1.74      5.87 o 
  -9   2  10        1.60        6.59      4.35 o 
  -8   2  10       22.37       21.92      3.74 o 
  -7   2  10       18.87       15.91      3.18 o 
  -6   2  10      344.02      345.62      9.59 o 
  -5   2  10       75.05       57.92      4.76 o 
  -4   2  10      156.84      164.47      5.35 o 
  -3   2  10       20.92       22.27      1.74 o 
  -2   2  10      708.17      647.85      8.41 o 
  -1   2  10      453.52      481.45     17.07 o 
   0   2  10      211.28      198.76      4.16 o 
   1   2  10      450.20      479.74      9.75 o 
   2   2  10      685.02      636.52     15.22 o 
   3   2  10       22.19       22.49      2.23 o 
   4   2  10      151.12      150.92      8.25 o 
   5   2  10       74.41       66.08      4.18 o 
   6   2  10      344.16      362.95     10.07 o 
   7   2  10       18.97       13.00      4.04 o 
   8   2  10       22.05       22.13      4.95 o 
   9   2  10        1.63        4.39      6.55 o 
  10   2  10        4.90        6.35      4.81 o 
 -10   3  10        0.56        3.21      4.08 o 
  -9   3  10        1.13        5.33      4.46 o 
  -8   3  10        6.97        7.01      3.76 o 
  -7   3  10       21.18       18.36      4.36 o 
  -6   3  10        5.73        6.53      2.48 o 
  -5   3  10       34.12       31.63      3.26 o 
  -4   3  10      110.39       91.67      8.44 o 
  -3   3  10      102.66      102.60      6.01 o 
  -2   3  10      153.06      133.39      3.65 o 
  -1   3  10      209.96      231.45      5.70 o 
   0   3  10     1632.07     1702.98     31.23 o 
   1   3  10      215.37      244.87      6.57 o 
   2   3  10      150.97      132.19     10.32 o 
   3   3  10      101.39      115.83      6.15 o 
   4   3  10      110.16      106.96      6.84 o 
   5   3  10       31.71       22.69     10.90 o 
   6   3  10        5.91        5.06      3.49 o 
   7   3  10       21.20        7.21      6.51 o 
   8   3  10        7.02        2.53      4.11 o 
   9   3  10        1.19        7.05      4.92 o 
  10   3  10        0.52        4.43      5.13 o 
 -10   4  10        1.51        5.82      4.66 o 
  -9   4  10       14.76       17.13      6.64 o 
  -8   4  10        2.07        3.64      3.75 o 
  -7   4  10        6.85       10.63      3.04 o 
  -6   4  10       48.76       41.69      3.75 o 
  -5   4  10      518.48      494.54     11.14 o 
  -4   4  10       91.15       86.12      4.60 o 
  -3   4  10      578.57      553.70     11.39 o 
  -2   4  10      567.89      606.61     10.65 o 
  -1   4  10      207.15      211.62      6.67 o 
   0   4  10       34.50       32.76      3.94 o 
   1   4  10      207.36      223.92      8.68 o 
   2   4  10      572.94      649.50     16.22 o 
   3   4  10      581.56      575.26     37.89 o 
   4   4  10       92.13      104.46     29.79 o 
   5   4  10      518.50      489.85     16.34 o 
   6   4  10       49.00       59.83      6.88 o 
   7   4  10        7.94        8.73      5.63 o 
   8   4  10        1.92        1.42      4.40 o 
   9   4  10       14.84       29.03      7.29 o 
  10   4  10        1.46       -2.10      5.08 o 
  -9   5  10       10.39       10.55      4.84 o 
  -8   5  10        3.85       -4.14      4.03 o 
  -7   5  10        2.23       -0.34      2.99 o 
  -6   5  10       64.53       63.74      4.45 o 
  -5   5  10       92.59       87.10      8.62 o 
  -4   5  10      420.64      418.15     10.20 o 
  -3   5  10       71.65       62.89      4.87 o 
  -2   5  10       32.12       34.13      3.05 o 
  -1   5  10      136.10      125.62      9.19 o 
   0   5  10       13.66       14.44      7.46 o 
   1   5  10      139.57      126.08      7.80 o 
   2   5  10       31.84       24.71      7.32 o 
   3   5  10       73.55       73.38      9.89 o 
   4   5  10      422.21      440.90     15.63 o 
   5   5  10       89.46       95.93      8.17 o 
   6   5  10       64.04       79.08      8.23 o 
   7   5  10        2.32       -0.11      3.80 o 
   8   5  10        3.82        1.27      4.91 o 
   9   5  10       10.51       16.16      8.10 o 
  -9   6  10        3.97        1.69      5.78 o 
  -8   6  10        3.85        4.75      4.30 o 
  -7   6  10        0.72       -0.93      3.18 o 
  -6   6  10       40.58       45.07      4.90 o 
  -5   6  10       11.89       10.64      3.13 o 
  -4   6  10      140.57      153.80      7.69 o 
  -3   6  10       92.47       95.48      6.19 o 
  -2   6  10      221.74      215.50     10.19 o 
  -1   6  10       65.92       81.20      5.50 o 
   0   6  10       24.22       35.35      5.28 o 
   1   6  10       67.47       90.67      7.44 o 
   2   6  10      223.70      234.26     11.13 o 
   3   6  10       90.13       79.62     11.11 o 
   4   6  10      140.19      142.10      9.18 o 
   5   6  10       11.65       11.12      6.68 o 
   6   6  10       40.79       37.11      7.60 o 
   7   6  10        0.73       -5.25      4.68 o 
   8   6  10        4.09        4.22      5.93 o 
   9   6  10        3.90       10.39      6.49 o 
  -8   7  10        6.13        7.54      4.39 o 
  -7   7  10        6.19       10.23      4.71 o 
  -6   7  10        7.23        6.45      3.48 o 
  -5   7  10        6.90        2.43      3.34 o 
  -4   7  10        8.24        8.38      5.37 o 
  -3   7  10       76.77       80.87      6.31 o 
  -2   7  10       64.65       63.98      6.77 o 
  -1   7  10       61.96       72.02     14.63 o 
   0   7  10      264.65      245.06     11.49 o 
   1   7  10       60.93       57.58     16.49 o 
   2   7  10       66.54       54.54      9.44 o 
   3   7  10       77.28       74.64     11.93 o 
   4   7  10        7.78        7.73      7.54 o 
   5   7  10        6.61        7.81      7.54 o 
   6   7  10        7.25       11.19      8.12 o 
   7   7  10        6.23        7.00      5.92 o 
   8   7  10        6.09       11.73      6.25 o 
  -7   8  10        0.47        1.51      4.57 o 
  -6   8  10        5.84        7.52      3.52 o 
  -5   8  10       14.08       16.54      4.10 o 
  -4   8  10       27.12       25.99      4.75 o 
  -3   8  10       53.59       52.15      7.49 o 
  -2   8  10        6.38        8.60      4.50 o 
  -1   8  10       23.20       28.64      8.35 o 
   0   8  10        2.45        4.74      4.37 o 
   1   8  10       22.21       25.82      6.18 o 
   2   8  10        6.28        4.82      4.63 o 
   3   8  10       54.03       53.35      8.03 o 
   4   8  10       26.57       22.77      9.91 o 
   5   8  10       14.44       26.93     10.34 o 
   6   8  10        5.81        0.85      8.59 o 
   7   8  10        0.41       -9.91      7.62 o 
  -6   9  10        1.91       -3.14      7.33 o 
  -5   9  10       25.50       28.79      5.82 o 
  -4   9  10        8.21       13.49      4.02 o 
  -3   9  10        7.40        3.73      4.25 o 
  -2   9  10        5.01        0.16      4.07 o 
  -1   9  10        7.89        8.24      7.97 o 
   0   9  10        0.55        8.63      5.28 o 
   1   9  10        7.84        4.49      5.27 o 
   2   9  10        5.05        4.91      4.86 o 
   3   9  10        6.92       -1.52      5.22 o 
   4   9  10        8.11        6.57      9.67 o 
   5   9  10       25.49       30.42     12.16 o 
   6   9  10        1.89        3.34      9.91 o 
  -4  10  10        0.27       -4.95      5.21 o 
  -3  10  10       12.86       12.51      6.33 o 
  -2  10  10       10.32       15.70      7.34 o 
  -1  10  10        2.90       -5.56      7.54 o 
   0  10  10        0.61        6.02      8.24 o 
   1  10  10        2.73        3.16      5.70 o 
   2  10  10       10.28       17.64      6.81 o 
   3  10  10       12.84       10.63      9.66 o 
   4  10  10        0.25        1.75      6.60 o 
  -1  11  10        0.27        4.43      6.72 o 
   1   0  11     1113.14     1122.50     13.02 o 
   2   0  11      166.73      207.28      3.62 o 
   3   0  11      303.01      311.49      5.73 o 
   4   0  11       45.72       50.82      3.43 o 
   5   0  11      777.30      838.70     17.14 o 
   6   0  11       18.29       30.20      3.30 o 
   7   0  11      110.76       89.53      9.26 o 
   8   0  11        1.71       -0.67      2.90 o 
   9   0  11       18.38       11.02      4.00 o 
  10   0  11        0.10        0.35      7.54 o 
 -10   1  11        8.25       -1.02      5.44 o 
  -9   1  11        4.97       10.68      4.66 o 
  -8   1  11        1.54        5.41      2.67 o 
  -7   1  11       59.45       58.64      5.11 o 
  -6   1  11      269.76      259.69      8.77 o 
  -5   1  11      421.24      441.50      9.57 o 
  -4   1  11      119.48      116.98      7.11 o 
  -3   1  11      170.43      156.60      4.97 o 
  -2   1  11     1196.64     1247.43     13.37 o 
  -1   1  11      851.33      805.36      9.78 o 
   0   1  11     1990.30     1990.13     21.45 o 
   1   1  11      839.79      787.45      9.96 o 
   2   1  11     1218.43     1286.65     18.04 o 
   3   1  11      174.60      172.10      4.68 o 
   4   1  11      113.05      118.47     13.03 o 
   5   1  11      412.01      406.51     13.65 o 
   6   1  11      272.76      275.13     11.69 o 
   7   1  11       60.13       55.27      4.86 o 
   8   1  11        1.47        2.61      3.49 o 
   9   1  11        5.24       17.58      4.88 o 
  10   1  11        8.31       15.31      8.90 o 
 -10   2  11        8.82       11.89      6.47 o 
  -9   2  11        2.85        2.56      3.50 o 
  -8   2  11       17.47       19.68      5.29 o 
  -7   2  11      130.61      157.70      7.45 o 
  -6   2  11       76.80       87.86      6.05 o 
  -5   2  11       27.87       22.40      4.16 o 
  -4   2  11      250.46      246.88     10.46 o 
  -3   2  11      253.54      255.39      5.30 o 
  -2   2  11       48.57       57.31      2.16 o 
  -1   2  11     1181.26     1123.42     14.43 o 
   0   2  11      309.19      315.88      6.69 o 
   1   2  11     1160.40     1118.00     16.47 o 
   2   2  11       48.94       58.21      4.09 o 
   3   2  11      269.91      274.95      6.74 o 
   4   2  11      251.23      246.42      7.05 o 
   5   2  11       27.76       25.72      3.17 o 
   6   2  11       77.30       71.28      6.40 o 
   7   2  11      131.73      133.67     24.46 o 
   8   2  11       16.56       12.19      7.48 o 
   9   2  11        2.79        7.51      6.94 o 
  10   2  11        8.96        7.18      5.06 o 
 -10   3  11        3.47       12.35      5.33 o 
  -9   3  11       28.56       17.06      5.61 o 
  -8   3  11       48.26       56.76      4.95 o 
  -7   3  11       72.97       68.36      6.40 o 
  -6   3  11      248.62      239.01      7.58 o 
  -5   3  11      150.84      163.11     13.24 o 
  -4   3  11       70.56       72.93      4.18 o 
  -3   3  11       78.41       81.81      4.16 o 
  -2   3  11      176.09      183.35      4.45 o 
  -1   3  11     1124.23     1151.80     14.84 o 
   0   3  11       22.89       27.54      2.04 o 
   1   3  11     1098.01     1108.30     19.63 o 
   2   3  11      181.10      201.50     13.62 o 
   3   3  11       74.93       79.79     10.80 o 
   4   3  11       71.26       73.90      5.87 o 
   5   3  11      153.43      138.88     11.37 o 
   6   3  11      249.99      232.10     14.85 o 
   7   3  11       71.24       82.38     10.14 o 
   8   3  11       48.06       39.96      6.35 o 
   9   3  11       28.34       23.73     13.31 o 
  10   3  11        3.57       12.18      5.43 o 
 -10   4  11        0.60        0.55      4.70 o 
  -9   4  11        5.07       10.61      5.72 o 
  -8   4  11       36.60       49.92      7.19 o 
  -7   4  11       33.02       23.84      4.13 o 
  -6   4  11       13.86        6.08      2.78 o 
  -5   4  11      276.94      281.15      8.23 o 
  -4   4  11      231.23      211.70      6.77 o 
  -3   4  11      175.46      160.61      5.74 o 
  -2   4  11      160.69      164.28      4.62 o 
  -1   4  11      198.69      196.79      6.47 o 
   0   4  11       25.22       31.30      3.29 o 
   1   4  11      194.38      190.16      6.13 o 
   2   4  11      159.98      169.04      7.40 o 
   3   4  11      175.66      169.67     12.01 o 
   4   4  11      231.39      229.53     14.50 o 
   5   4  11      282.18      322.86     17.92 o 
   6   4  11       13.60       12.12      8.10 o 
   7   4  11       33.86       29.01      9.33 o 
   8   4  11       36.57       43.89      7.06 o 
   9   4  11        4.81        2.23      5.65 o 
  10   4  11        0.63        2.05      5.50 o 
  -9   5  11        0.55        0.77      4.21 o 
  -8   5  11        5.28        0.21      3.78 o 
  -7   5  11       17.57       20.41      3.54 o 
  -6   5  11       45.65       39.14      4.84 o 
  -5   5  11        6.16        5.87      2.68 o 
  -4   5  11       64.03       59.14      4.43 o 
  -3   5  11       60.47       49.47      4.61 o 
  -2   5  11      204.93      188.44     10.10 o 
  -1   5  11      110.62      109.28      5.69 o 
   0   5  11      556.59      577.04     34.47 o 
   1   5  11      108.48      128.15      7.91 o 
   2   5  11      211.17      202.70      9.68 o 
   3   5  11       58.92       49.58      7.75 o 
   4   5  11       62.02       56.07     11.62 o 
   5   5  11        5.98        4.28      6.57 o 
   6   5  11       45.03       44.74      6.88 o 
   7   5  11       17.35       16.16      5.54 o 
   8   5  11        5.50       15.88      5.80 o 
   9   5  11        0.57        2.05      5.58 o 
  -9   6  11        2.16        3.12      4.85 o 
  -8   6  11        1.72        2.26      4.01 o 
  -7   6  11        2.27        5.65      3.53 o 
  -6   6  11       17.67       21.37      4.63 o 
  -5   6  11       17.79       11.69      4.71 o 
  -4   6  11      123.31       97.86      8.52 o 
  -3   6  11       46.04       45.45      4.91 o 
  -2   6  11      220.36      236.17     18.13 o 
  -1   6  11       28.13       18.75      4.67 o 
   0   6  11       98.10       88.93      7.23 o 
   1   6  11       27.73       24.81      4.85 o 
   2   6  11      221.19      221.23     11.09 o 
   3   6  11       48.11       50.71      9.56 o 
   4   6  11      125.77      101.15     12.82 o 
   5   6  11       17.54       15.09      5.06 o 
   6   6  11       18.22       12.58      5.34 o 
   7   6  11        1.97        6.24      5.40 o 
   8   6  11        1.60        7.36      7.30 o 
   9   6  11        2.18        3.14      6.24 o 
  -8   7  11        3.58       -6.41      4.28 o 
  -7   7  11        7.47       12.13      4.21 o 
  -6   7  11       15.53       16.20      4.75 o 
  -5   7  11       12.74       11.07      3.50 o 
  -4   7  11       34.59       30.50      6.49 o 
  -3   7  11      149.22      155.89      8.15 o 
  -2   7  11        8.96       12.24      5.79 o 
  -1   7  11       30.49       27.65      5.37 o 
   0   7  11        0.03       -0.78      3.52 o 
   1   7  11       32.72       34.50     14.53 o 
   2   7  11        8.68        6.68      4.33 o 
   3   7  11      150.70      141.37     10.47 o 
   4   7  11       34.62       28.29      8.98 o 
   5   7  11       13.81        6.10      7.97 o 
   6   7  11       15.69       16.55      9.09 o 
   7   7  11        7.22        5.25      7.81 o 
   8   7  11        3.62        0.14      5.98 o 
  -7   8  11        3.49        4.79      4.75 o 
  -6   8  11        1.52        1.91      3.95 o 
  -5   8  11        2.07        3.32      3.42 o 
  -4   8  11       13.87       15.82      4.43 o 
  -3   8  11       25.76       30.18     19.64 o 
  -2   8  11      132.45      121.29      9.44 o 
  -1   8  11        4.24        1.36      3.81 o 
   0   8  11       18.55       16.16      7.11 o 
   1   8  11        3.83        1.49      4.58 o 
   2   8  11      131.78      119.13     10.29 o 
   3   8  11       25.10       21.47      7.85 o 
   4   8  11       13.62       15.85      9.36 o 
   5   8  11        1.98        8.43      8.55 o 
   6   8  11        1.47        3.46      8.20 o 
   7   8  11        3.59       17.72     10.26 o 
  -6   9  11        2.22       -3.51      4.53 o 
  -5   9  11        0.56       10.69      4.87 o 
  -4   9  11        0.34        2.00      3.66 o 
  -3   9  11        3.52        3.85      4.71 o 
  -2   9  11        6.00        7.61      4.88 o 
  -1   9  11        3.48       -2.91      3.79 o 
   0   9  11       25.03       20.97      8.35 o 
   1   9  11        3.61       -2.52      4.47 o 
   2   9  11        6.39        7.67      5.23 o 
   3   9  11        3.59        3.27      6.62 o 
   4   9  11        0.46        4.24      5.82 o 
   5   9  11        0.53        4.55      9.56 o 
   6   9  11        2.16        1.17     10.14 o 
  -4  10  11        3.68        3.52      5.97 o 
  -3  10  11        1.37        1.40      5.44 o 
  -2  10  11        3.97        6.86      5.38 o 
  -1  10  11        0.33        4.89      4.97 o 
   0  10  11        2.40        5.17      7.89 o 
   1  10  11        0.37        5.40      6.12 o 
   2  10  11        3.78       -1.91      6.12 o 
   3  10  11        1.43        1.62      6.17 o 
   4  10  11        3.79       -2.30      6.48 o 
   0   0  12      867.84      906.11     15.64 o 
   1   0  12     1816.25     1945.67     21.25 o 
   2   0  12     2266.71     2441.27     26.19 o 
   3   0  12      962.71      907.04     17.25 o 
   4   0  12      128.66      152.41     13.00 o 
   5   0  12        1.85       11.07      2.33 o 
   6   0  12       30.51       32.97      3.49 o 
   7   0  12        0.08       -1.03      2.55 o 
   8   0  12        1.18        4.64      5.30 o 
   9   0  12        0.12        1.37      4.17 o 
  10   0  12        3.21       14.10      9.36 o 
 -10   1  12        2.61        6.61      6.12 o 
  -9   1  12        1.10        4.29      3.73 o 
  -8   1  12       22.63       24.70      3.81 o 
  -7   1  12        4.02        4.32      3.53 o 
  -6   1  12        3.48        7.03      2.96 o 
  -5   1  12      117.41      121.22      5.15 o 
  -4   1  12      227.87      221.44      6.28 o 
  -3   1  12       35.25       45.40      2.45 o 
  -2   1  12      366.83      402.65      5.98 o 
  -1   1  12      156.49      148.17      3.24 o 
   0   1  12        9.66       10.84      1.35 o 
   1   1  12      151.10      147.17      3.40 o 
   2   1  12      382.47      403.56      6.94 o 
   3   1  12       37.80       43.54      2.69 o 
   4   1  12      227.15      220.36      6.43 o 
   5   1  12      114.33      122.18      5.43 o 
   6   1  12        3.58        6.93      2.74 o 
   7   1  12        4.24       10.10      3.06 o 
   8   1  12       22.73       23.93      8.16 o 
   9   1  12        1.00        2.90      4.59 o 
  10   1  12        2.60        1.07      4.96 o 
 -10   2  12       12.25        0.85      9.91 o 
  -9   2  12       27.55       24.03      4.82 o 
  -8   2  12        1.74        5.27      3.09 o 
  -7   2  12       11.28       17.37      3.41 o 
  -6   2  12       55.95       47.39      4.17 o 
  -5   2  12      132.10      134.43      5.65 o 
  -4   2  12       34.99       39.19      4.40 o 
  -3   2  12       80.81       78.32      5.60 o 
  -2   2  12       24.34       29.73      2.40 o 
  -1   2  12      304.37      285.58      5.32 o 
   0   2  12       10.88        8.36      1.29 o 
   1   2  12      300.85      286.03      5.68 o 
   2   2  12       23.71       23.41      2.65 o 
   3   2  12       82.59       85.93      5.55 o 
   4   2  12       33.11       37.64      3.14 o 
   5   2  12      129.48      153.05      8.04 o 
   6   2  12       55.29       49.93      5.78 o 
   7   2  12       10.99       16.81      4.52 o 
   8   2  12        1.91        2.17      3.92 o 
   9   2  12       27.72       37.14      6.18 o 
  10   2  12       12.20        7.78      5.30 o 
 -10   3  12        9.89        4.33      4.60 o 
  -9   3  12        1.43        6.39      4.28 o 
  -8   3  12       29.21       36.24      4.53 o 
  -7   3  12       88.52       83.96      5.42 o 
  -6   3  12      106.91       92.89      5.53 o 
  -5   3  12       55.13       57.89      6.51 o 
  -4   3  12      127.82      126.84      5.37 o 
  -3   3  12       95.09       86.98      4.98 o 
  -2   3  12      122.97      115.67      3.90 o 
  -1   3  12      771.26      735.81     12.50 o 
   0   3  12      465.28      497.21      8.19 o 
   1   3  12      773.12      734.97     14.18 o 
   2   3  12      122.44      107.43      5.08 o 
   3   3  12       93.29       93.62      8.35 o 
   4   3  12      123.40      133.74      7.40 o 
   5   3  12       56.34       72.08      6.41 o 
   6   3  12      108.78      134.64     11.50 o 
   7   3  12       87.40      121.31     11.58 o 
   8   3  12       28.81       32.09      7.23 o 
   9   3  12        1.48        6.17      4.92 o 
  10   3  12       10.17        2.91      5.51 o 
 -10   4  12        5.97        4.95      4.95 o 
  -9   4  12        6.02        3.18      4.19 o 
  -8   4  12       13.87       11.51      4.23 o 
  -7   4  12        1.11        0.04      2.90 o 
  -6   4  12      183.27      187.41      6.69 o 
  -5   4  12       83.09       85.62      5.15 o 
  -4   4  12        7.56        6.11      2.44 o 
  -3   4  12      176.85      175.39      6.14 o 
  -2   4  12      307.10      282.05      6.86 o 
  -1   4  12       11.76        9.27      2.16 o 
   0   4  12      573.36      606.13     13.38 o 
   1   4  12       10.84       11.34      3.73 o 
   2   4  12      306.61      279.53     10.87 o 
   3   4  12      175.17      183.55     12.44 o 
   4   4  12        9.55        7.23      3.56 o 
   5   4  12       83.31       98.12     10.92 o 
   6   4  12      182.96      224.27     15.51 o 
   7   4  12        1.10        0.86      4.10 o 
   8   4  12       13.42       13.16      5.44 o 
   9   4  12        6.01        9.02      5.62 o 
  10   4  12        5.86        4.43      6.66 o 
  -9   5  12        5.99       15.08      5.24 o 
  -8   5  12        2.25        0.88      3.87 o 
  -7   5  12       13.16        8.09      3.64 o 
  -6   5  12       32.46       30.19      3.73 o 
  -5   5  12        9.09        8.16      2.75 o 
  -4   5  12      143.06      151.58      6.42 o 
  -3   5  12        1.44       -1.09      1.95 o 
  -2   5  12       29.25       29.58      4.50 o 
  -1   5  12      292.75      268.52      8.46 o 
   0   5  12        9.89       13.43      3.61 o 
   1   5  12      298.48      281.80     11.93 o 
   2   5  12       29.08       21.46      4.65 o 
   3   5  12        1.38        2.03      2.78 o 
   4   5  12      141.96      151.86      8.92 o 
   5   5  12        9.07       13.63      4.43 o 
   6   5  12       30.78       32.42      5.92 o 
   7   5  12       12.51       10.41      7.48 o 
   8   5  12        2.23        2.17      5.04 o 
   9   5  12        5.92        8.70      5.98 o 
  -8   6  12        0.72        5.76      4.48 o 
  -7   6  12       14.39       14.50      3.98 o 
  -6   6  12       11.74       15.58      4.32 o 
  -5   6  12       19.94       25.22      5.00 o 
  -4   6  12      171.58      171.71      8.38 o 
  -3   6  12       19.58       26.40      3.97 o 
  -2   6  12       56.92       47.92      5.91 o 
  -1   6  12        3.61        3.62      3.02 o 
   0   6  12       93.78       91.10      7.35 o 
   1   6  12        4.66        1.17      3.28 o 
   2   6  12       56.52       60.56      6.94 o 
   3   6  12       17.90       23.86      7.42 o 
   4   6  12      171.37      203.47     15.93 o 
   5   6  12       19.72       15.00      6.92 o 
   6   6  12       11.55       15.69     10.32 o 
   7   6  12       13.86       10.02      5.78 o 
   8   6  12        0.77       -1.04      5.16 o 
  -8   7  12        5.75       -3.61      4.88 o 
  -7   7  12        3.74        3.28      4.01 o 
  -6   7  12       15.22       16.39      4.08 o 
  -5   7  12       11.13       18.08      4.21 o 
  -4   7  12       12.10       10.26      3.84 o 
  -3   7  12        8.93       12.94      3.70 o 
  -2   7  12       33.88       28.22      5.45 o 
  -1   7  12      160.07      206.01     23.01 o 
   0   7  12        2.33        3.25      3.79 o 
   1   7  12      160.32      186.38     23.45 o 
   2   7  12       35.36       47.07      6.83 o 
   3   7  12        9.08        8.36      6.10 o 
   4   7  12       11.41       -1.24      6.68 o 
   5   7  12       10.93       14.18      8.24 o 
   6   7  12       14.75       16.36      8.78 o 
   7   7  12        4.03        0.82      7.54 o 
   8   7  12        5.76       10.06      8.78 o 
  -7   8  12        1.06        3.74      4.13 o 
  -6   8  12        2.76        2.25      3.69 o 
  -5   8  12        0.62        4.04      3.45 o 
  -4   8  12       82.41       68.05      6.84 o 
  -3   8  12       11.14       14.78      5.71 o 
  -2   8  12        7.73        4.51      4.12 o 
  -1   8  12        1.47       -0.84      3.64 o 
   0   8  12      184.27      175.84     11.34 o 
   1   8  12        1.44        5.72      5.40 o 
   2   8  12        8.27        4.96      4.90 o 
   3   8  12       11.57       12.54      6.12 o 
   4   8  12       81.02      105.26     15.08 o 
   5   8  12        0.60        2.72      8.70 o 
   6   8  12        3.02       10.72      9.91 o 
   7   8  12        1.12        0.85      9.05 o 
  -5   9  12        7.67       13.97      4.35 o 
  -4   9  12       12.09        7.41      5.48 o 
  -3   9  12        6.88        9.00      5.03 o 
  -2   9  12        3.38        6.53      4.62 o 
  -1   9  12        2.52        6.28      4.64 o 
   0   9  12        2.28        1.55      6.29 o 
   1   9  12        2.61        5.22      5.27 o 
   2   9  12        3.73        0.13      5.37 o 
   3   9  12        6.58       11.96      6.19 o 
   4   9  12       12.26        3.90      5.73 o 
   5   9  12        7.46       12.01     10.26 o 
  -4  10  12        0.45        4.52      6.16 o 
  -3  10  12        6.68        6.95      6.57 o 
  -2  10  12        0.71        4.02      6.29 o 
  -1  10  12        2.30        6.03      4.86 o 
   0  10  12        2.65       -1.83      7.97 o 
   1  10  12        2.13       -2.12      5.98 o 
   2  10  12        0.70       -1.18      5.97 o 
   3  10  12        6.65        5.60     10.24 o 
   4  10  12        0.42        6.85      9.62 o 
   1   0  13      179.63      201.42      4.12 o 
   2   0  13      100.61       86.11      2.70 o 
   3   0  13      211.39      219.04      4.74 o 
   4   0  13      416.59      407.46      8.83 o 
   5   0  13     1028.29      972.46     16.53 o 
   6   0  13       15.72       19.28      3.01 o 
   7   0  13      135.06      135.16      6.15 o 
   8   0  13        3.12        2.21      3.61 o 
   9   0  13       15.06       22.23      5.62 o 
  10   0  13        1.17        0.27      8.94 o 
 -10   1  13        1.73       -0.37      5.91 o 
  -9   1  13        1.53       -1.88      3.63 o 
  -8   1  13        2.64        6.53      2.85 o 
  -7   1  13        7.93       14.24      3.55 o 
  -6   1  13      213.78      215.39      7.11 o 
  -5   1  13      255.97      247.72      7.20 o 
  -4   1  13      292.36      309.92      9.76 o 
  -3   1  13      977.84      943.47     13.41 o 
  -2   1  13      315.14      322.90      8.29 o 
  -1   1  13      293.51      290.40      4.94 o 
   0   1  13      393.58      378.55      5.94 o 
   1   1  13      295.78      278.94      6.06 o 
   2   1  13      327.47      328.89      6.15 o 
   3   1  13      986.24      929.92     13.19 o 
   4   1  13      293.99      309.95      9.18 o 
   5   1  13      257.72      254.67      9.69 o 
   6   1  13      214.96      204.77      7.62 o 
   7   1  13        7.85        9.28      3.85 o 
   8   1  13        2.94        2.86      3.84 o 
   9   1  13        1.54       -3.88      4.25 o 
  10   1  13        1.79        8.92      5.42 o 
 -10   2  13        6.97        1.32      6.25 o 
  -9   2  13       10.39       16.39      4.63 o 
  -8   2  13        5.95        4.38      3.10 o 
  -7   2  13        6.21        6.72      3.03 o 
  -6   2  13       36.34       33.82      3.82 o 
  -5   2  13       53.65       58.76      6.29 o 
  -4   2  13      412.17      404.54     10.43 o 
  -3   2  13      167.15      175.76      5.59 o 
  -2   2  13      175.96      170.10      4.08 o 
  -1   2  13      576.92      554.25     11.43 o 
   0   2  13       33.56       29.72      2.01 o 
   1   2  13      578.17      561.16      8.97 o 
   2   2  13      178.33      169.48      4.96 o 
   3   2  13      168.83      168.52      7.28 o 
   4   2  13      410.26      398.10     12.67 o 
   5   2  13       52.61       60.81      8.32 o 
   6   2  13       37.04       32.10      6.35 o 
   7   2  13        6.29        3.63      5.05 o 
   8   2  13        5.45        2.78      4.02 o 
   9   2  13       10.09       14.47      5.14 o 
  10   2  13        7.27        9.07      5.62 o 
 -10   3  13        0.12        0.94      4.55 o 
  -9   3  13        3.16        3.66      3.99 o 
  -8   3  13        4.92        2.19      3.28 o 
  -7   3  13       15.25        5.02      3.01 o 
  -6   3  13       63.67       69.69      5.07 o 
  -5   3  13      118.11      114.33      5.63 o 
  -4   3  13       58.91       61.41      4.15 o 
  -3   3  13      220.29      213.13      6.52 o 
  -2   3  13      333.30      353.14      8.61 o 
  -1   3  13       40.05       41.28      2.74 o 
   0   3  13        6.07        5.54      1.39 o 
   1   3  13       41.07       36.36      2.77 o 
   2   3  13      334.10      343.99     12.36 o 
   3   3  13      217.55      206.59      8.53 o 
   4   3  13       59.39       66.90      7.42 o 
   5   3  13      119.97      118.26     15.74 o 
   6   3  13       64.53       74.94      7.14 o 
   7   3  13       14.22        2.74      3.63 o 
   8   3  13        5.09        6.40      5.03 o 
   9   3  13        3.20        2.18      5.11 o 
  10   3  13        0.13       -0.32      5.18 o 
  -9   4  13        7.83       12.55      5.07 o 
  -8   4  13        6.59        3.30      4.46 o 
  -7   4  13       29.16       20.93      3.83 o 
  -6   4  13        5.95        6.21      2.80 o 
  -5   4  13      207.95      201.93      7.35 o 
  -4   4  13      116.44      117.99      5.61 o 
  -3   4  13      202.13      207.83      7.59 o 
  -2   4  13       47.26       52.41      5.10 o 
  -1   4  13      284.59      283.20      8.11 o 
   0   4  13      594.19      590.04     13.28 o 
   1   4  13      285.61      296.96     10.87 o 
   2   4  13       47.53       45.76      5.64 o 
   3   4  13      203.65      209.86     13.10 o 
   4   4  13      114.23      129.32     11.58 o 
   5   4  13      215.08      214.33     14.53 o 
   6   4  13        6.19        3.83      4.00 o 
   7   4  13       29.80       24.57     13.23 o 
   8   4  13        6.30        3.48      4.78 o 
   9   4  13        7.38        8.44      5.60 o 
  -9   5  13        2.41        3.59      4.68 o 
  -8   5  13        1.70        5.31      4.83 o 
  -7   5  13       22.46       16.34      3.85 o 
  -6   5  13       46.81       36.25      4.01 o 
  -5   5  13        2.53        2.75      2.51 o 
  -4   5  13       26.56       22.07      4.86 o 
  -3   5  13       65.32       55.92      4.42 o 
  -2   5  13      156.44      175.31     19.37 o 
  -1   5  13      172.87      168.72      6.64 o 
   0   5  13       56.24       55.52      4.60 o 
   1   5  13      169.84      165.08     18.93 o 
   2   5  13      159.95      176.54     17.04 o 
   3   5  13       65.70       65.82      9.36 o 
   4   5  13       25.81       28.31     10.98 o 
   5   5  13        2.89        0.16      5.17 o 
   6   5  13       47.77       47.94      6.80 o 
   7   5  13       21.88       19.88      8.84 o 
   8   5  13        1.59        2.60      5.29 o 
   9   5  13        2.34        8.00      6.41 o 
  -8   6  13        3.79        5.94      4.67 o 
  -7   6  13        1.81        2.59      4.02 o 
  -6   6  13        6.43        4.34      3.14 o 
  -5   6  13        7.90        4.12      3.31 o 
  -4   6  13      136.11      138.15      7.82 o 
  -3   6  13       15.54       13.72      3.49 o 
  -2   6  13      100.50       95.71      7.82 o 
  -1   6  13        1.08        0.56      2.48 o 
   0   6  13      415.96      443.21     12.49 o 
   1   6  13        0.90        4.46      4.47 o 
   2   6  13       98.97       92.23     17.39 o 
   3   6  13       16.07       20.19      5.17 o 
   4   6  13      136.51      133.09     13.95 o 
   5   6  13        7.83       14.73      7.69 o 
   6   6  13        6.38        7.22      4.82 o 
   7   6  13        1.72        8.59      7.52 o 
   8   6  13        3.66       -2.54      5.55 o 
  -8   7  13        0.59       -0.25      4.84 o 
  -7   7  13        3.41       -1.75      3.90 o 
  -6   7  13       19.06       22.74      4.41 o 
  -5   7  13        2.92       -0.92      3.41 o 
  -4   7  13       32.43       35.55      4.98 o 
  -3   7  13       66.97       46.02     10.96 o 
  -2   7  13       15.82        8.29      7.87 o 
  -1   7  13       17.97       13.03      4.38 o 
   0   7  13       19.89       20.88     13.52 o 
   1   7  13       17.40       13.19      5.16 o 
   2   7  13       15.69        4.73      7.83 o 
   3   7  13       68.37       68.87      8.20 o 
   4   7  13       32.09       39.83     10.18 o 
   5   7  13        3.08        6.76      7.50 o 
   6   7  13       19.30       14.42      8.70 o 
   7   7  13        3.30        1.87      8.00 o 
   8   7  13        0.65       -7.30      7.38 o 
  -7   8  13        1.19        0.49      4.21 o 
  -6   8  13        0.54        2.22      3.78 o 
  -5   8  13        9.73       13.42      4.24 o 
  -4   8  13        9.99       18.00      4.61 o 
  -3   8  13       45.32       41.52      6.98 o 
  -2   8  13       13.98       11.49      4.80 o 
  -1   8  13        4.54       11.23      4.68 o 
   0   8  13        1.89        4.67      5.06 o 
   1   8  13        4.63       12.02      5.35 o 
   2   8  13       13.69        4.39      4.86 o 
   3   8  13       44.44       48.93      7.98 o 
   4   8  13        9.88       13.02      6.10 o 
   5   8  13       10.17        7.23      8.90 o 
   6   8  13        0.51        2.95      8.35 o 
   7   8  13        1.16       -7.03      8.04 o 
  -5   9  13        4.48        2.55      3.94 o 
  -4   9  13        0.12        3.99      5.28 o 
  -3   9  13        9.33        8.76      5.05 o 
  -2   9  13        2.04        4.75      5.65 o 
  -1   9  13        5.60        4.46      4.20 o 
   0   9  13        2.82        8.63      7.97 o 
   1   9  13        5.71       12.86      5.84 o 
   2   9  13        1.97        8.44      6.94 o 
   3   9  13        9.67       10.56      5.86 o 
   4   9  13        0.14        2.66      5.60 o 
   5   9  13        4.30        3.03      6.54 o 
  -3  10  13        0.35       -3.11      5.11 o 
  -2  10  13        1.93       -1.75      4.79 o 
  -1  10  13        2.22        5.50      5.32 o 
   0  10  13        0.25       -3.57      8.39 o 
   1  10  13        2.18       -1.40      8.70 o 
   2  10  13        1.85        0.92      6.09 o 
   3  10  13        0.40        5.64      6.59 o 
   0   0  14      716.34      700.23     13.27 o 
   1   0  14      197.28      164.80      3.77 o 
   2   0  14      183.06      161.29      8.33 o 
   3   0  14        0.31       -0.40      1.46 o 
   4   0  14       67.65       64.38      3.79 o 
   5   0  14       43.04       42.83      4.36 o 
   6   0  14      113.89      110.25      5.43 o 
   7   0  14       64.53       58.90      4.56 o 
   8   0  14        1.91        2.36      4.05 o 
   9   0  14       14.25        8.44      6.37 o 
  10   0  14        2.42        8.12      6.09 o 
 -10   1  14        1.88        6.14      9.87 o 
  -9   1  14        0.45        2.42      4.04 o 
  -8   1  14       36.00       49.41      5.55 o 
  -7   1  14       20.97       15.65      3.68 o 
  -6   1  14       56.58       54.29      4.32 o 
  -5   1  14       90.10       98.31      5.01 o 
  -4   1  14       57.31       50.35      3.65 o 
  -3   1  14      140.86      134.14      3.72 o 
  -2   1  14      480.17      486.69      8.54 o 
  -1   1  14      258.67      261.02      4.86 o 
   0   1  14       55.33       57.55      2.35 o 
   1   1  14      266.69      278.76      5.08 o 
   2   1  14      480.41      489.67      8.18 o 
   3   1  14      146.66      139.52      4.47 o 
   4   1  14       54.56       48.27      3.26 o 
   5   1  14       91.39       98.17      4.71 o 
   6   1  14       55.08       58.72      6.04 o 
   7   1  14       20.33       14.57      4.43 o 
   8   1  14       35.71       37.76      6.29 o 
   9   1  14        0.51        5.43      4.85 o 
  10   1  14        1.89       -7.17      4.78 o 
 -10   2  14        6.50       14.21      7.19 o 
  -9   2  14       22.08       20.89      4.19 o 
  -8   2  14        3.21        9.77      3.40 o 
  -7   2  14        9.23       11.38      3.49 o 
  -6   2  14       29.02       31.95      3.85 o 
  -5   2  14      172.95      185.00      6.68 o 
  -4   2  14      159.82      154.95      5.85 o 
  -3   2  14        9.85        4.18      2.04 o 
  -2   2  14       15.12       16.49      1.78 o 
  -1   2  14      171.48      155.11      4.43 o 
   0   2  14      335.76      357.82      7.45 o 
   1   2  14      180.98      168.60      4.40 o 
   2   2  14       14.98       12.26      1.96 o 
   3   2  14        8.96        6.08      3.11 o 
   4   2  14      159.11      141.50      7.48 o 
   5   2  14      169.71      194.93      9.11 o 
   6   2  14       30.12       31.29      5.09 o 
   7   2  14        9.00        1.06      3.82 o 
   8   2  14        3.30        4.79      4.20 o 
   9   2  14       21.81       13.83      8.49 o 
  10   2  14        6.32       -0.35      7.27 o 
 -10   3  14        6.51        5.47      6.54 o 
  -9   3  14        0.16        5.13      4.22 o 
  -8   3  14       20.77       25.53      4.15 o 
  -7   3  14       58.09       55.82      4.97 o 
  -6   3  14      103.10       85.38      5.45 o 
  -5   3  14      101.75       97.92      5.46 o 
  -4   3  14      334.85      324.00     14.02 o 
  -3   3  14      137.38      139.64      5.64 o 
  -2   3  14       60.29       63.97      3.37 o 
  -1   3  14       98.38       96.05      4.67 o 
   0   3  14        8.42        5.44      1.69 o 
   1   3  14       99.22      102.47      3.99 o 
   2   3  14       61.77       67.61      4.95 o 
   3   3  14      146.26      147.97      7.28 o 
   4   3  14      333.37      327.38     11.83 o 
   5   3  14       99.20       94.64      7.17 o 
   6   3  14      102.32      113.26      8.34 o 
   7   3  14       58.91       60.73      9.29 o 
   8   3  14       21.17       22.20     10.41 o 
   9   3  14        0.15        9.26      5.36 o 
  10   3  14        6.51        3.22      5.46 o 
  -9   4  14        1.38       -0.46      4.45 o 
  -8   4  14        5.49        6.49      3.88 o 
  -7   4  14        2.11        3.37      3.23 o 
  -6   4  14       35.25       40.25      4.35 o 
  -5   4  14       22.83       23.53      3.56 o 
  -4   4  14       51.29       46.35      5.50 o 
  -3   4  14      194.34      211.37      7.04 o 
  -2   4  14       44.74       46.04      6.98 o 
  -1   4  14      217.11      210.02     10.38 o 
   0   4  14       67.49       61.13      4.31 o 
   1   4  14      221.39      202.24      7.95 o 
   2   4  14       44.36       43.80      5.87 o 
   3   4  14      199.05      214.43     17.22 o 
   4   4  14       47.86       35.86      4.97 o 
   5   4  14       24.18       26.89      4.81 o 
   6   4  14       35.59       38.60      5.95 o 
   7   4  14        2.26        0.52      3.79 o 
   8   4  14        5.20        6.16      4.90 o 
   9   4  14        1.41        4.19      5.89 o 
  -9   5  14        5.26        6.00      4.81 o 
  -8   5  14       15.68       15.67      5.10 o 
  -7   5  14       18.95       15.12      3.86 o 
  -6   5  14       10.84        5.34      2.95 o 
  -5   5  14       15.21       10.19      3.06 o 
  -4   5  14        7.20        4.43      2.55 o 
  -3   5  14       58.48       50.96      4.63 o 
  -2   5  14       13.95       15.77      3.72 o 
  -1   5  14       10.83       13.72      2.92 o 
   0   5  14       32.31       35.29      4.49 o 
   1   5  14       10.72       12.08      3.96 o 
   2   5  14       12.32       14.29      4.17 o 
   3   5  14       56.46       50.82     12.90 o 
   4   5  14        8.13        0.00      4.90 o 
   5   5  14       14.86       10.11      4.46 o 
   6   5  14       10.03       13.80      5.44 o 
   7   5  14       18.71       20.97      5.91 o 
   8   5  14       16.16       11.73      6.02 o 
   9   5  14        5.39        6.27      6.05 o 
  -8   6  14        0.53       -5.15      4.37 o 
  -7   6  14        8.17        5.36      3.72 o 
  -6   6  14       36.58       35.18      5.74 o 
  -5   6  14       23.86       20.41      4.17 o 
  -4   6  14       78.00       94.72      9.17 o 
  -3   6  14        5.25        0.75      3.14 o 
  -2   6  14       73.78       64.70      6.79 o 
  -1   6  14       68.23       48.96      7.73 o 
   0   6  14      105.10      101.04      6.45 o 
   1   6  14       69.82       63.60      6.87 o 
   2   6  14       73.07       67.17     17.06 o 
   3   6  14        5.31        5.49      4.21 o 
   4   6  14       77.95       91.59     12.28 o 
   5   6  14       23.53       27.82      8.70 o 
   6   6  14       37.26       28.44      9.36 o 
   7   6  14        8.09        4.70      5.42 o 
   8   6  14        0.60        5.01      5.97 o 
  -7   7  14        5.99        4.78      4.11 o 
  -6   7  14       11.42       15.84      4.30 o 
  -5   7  14       23.01       21.14      4.54 o 
  -4   7  14       17.36       16.28      4.11 o 
  -3   7  14        1.27        0.37      3.88 o 
  -2   7  14       53.04       58.46      7.38 o 
  -1   7  14      353.20      353.19     31.39 o 
   0   7  14       31.53       32.69      4.82 o 
   1   7  14      357.08      324.24     33.70 o 
   2   7  14       53.26       59.70      9.23 o 
   3   7  14        1.33        0.47      4.48 o 
   4   7  14       17.16       21.32      6.17 o 
   5   7  14       23.31       25.41      9.40 o 
   6   7  14       11.36       13.91      8.59 o 
   7   7  14        6.13       21.72      9.83 o 
  -6   8  14        0.03        2.74      3.78 o 
  -5   8  14        9.57       11.10      4.22 o 
  -4   8  14       46.09       38.47      8.00 o 
  -3   8  14       25.46       26.14     12.92 o 
  -2   8  14       12.35       12.79      4.83 o 
  -1   8  14       22.07        9.29      5.50 o 
   0   8  14      122.39      132.18     10.51 o 
   1   8  14       21.12        5.03      5.30 o 
   2   8  14       12.04       15.51      9.71 o 
   3   8  14       24.74       36.61      7.23 o 
   4   8  14       45.95       56.67      8.93 o 
   5   8  14        9.58       11.23      8.94 o 
   6   8  14        0.01      -12.01      8.00 o 
  -5   9  14       14.24       13.95      5.65 o 
  -4   9  14        4.56        2.53      5.30 o 
  -3   9  14        1.16        2.31      4.52 o 
  -2   9  14        4.95       14.73      5.80 o 
  -1   9  14        0.73       -0.99      4.03 o 
   0   9  14        5.04        4.49      4.71 o 
   1   9  14        0.74        7.28      5.56 o 
   2   9  14        4.98        9.09      6.11 o 
   3   9  14        1.15        4.88      5.92 o 
   4   9  14        4.50        4.52      6.37 o 
   5   9  14       14.28       16.42      8.12 o 
  -3  10  14        3.14        5.84      5.43 o 
  -2  10  14        5.96       11.52      5.91 o 
  -1  10  14        1.48        8.03      5.75 o 
   0  10  14        1.67        2.99      5.00 o 
   1  10  14        1.42        1.90      9.21 o 
   2  10  14        6.13       -4.04      6.03 o 
   3  10  14        3.22        0.38      6.94 o 
   1   0  15       33.19       27.40      1.93 o 
   2   0  15      376.22      412.63      6.70 o 
   3   0  15      260.34      253.75      6.75 o 
   4   0  15      179.07      170.97      5.72 o 
   5   0  15      432.36      461.14     10.31 o 
   6   0  15        2.93        5.47      2.45 o 
   7   0  15        8.36        8.01      3.09 o 
   8   0  15       63.27       67.33      7.80 o 
   9   0  15        0.28        0.00      4.76 o 
  10   0  15        3.21       -4.49      5.60 o 
 -10   1  15        1.96        6.10     11.85 o 
  -9   1  15       21.75       10.53      8.72 o 
  -8   1  15        0.17        1.12      2.92 o 
  -7   1  15       35.13       41.85      4.25 o 
  -6   1  15      114.03      126.89      5.96 o 
  -5   1  15      100.07      102.99      5.26 o 
  -4   1  15       85.54       84.38      4.48 o 
  -3   1  15       95.97      103.16      4.97 o 
  -2   1  15      690.82      663.33     10.96 o 
  -1   1  15      443.06      458.25      7.09 o 
   0   1  15      443.16      468.33      7.19 o 
   1   1  15      444.46      461.45      7.99 o 
   2   1  15      693.53      660.62     10.40 o 
   3   1  15      100.04      108.81      5.74 o 
   4   1  15       85.68       84.23      5.34 o 
   5   1  15      103.79       85.71      5.45 o 
   6   1  15      113.20      109.28     11.39 o 
   7   1  15       34.65       36.99      5.89 o 
   8   1  15        0.19        2.79      4.62 o 
   9   1  15       21.52       23.87      6.20 o 
  10   1  15        1.94       -7.70      5.13 o 
 -10   2  15        1.80        3.32      6.94 o 
  -9   2  15        3.91        7.25      3.72 o 
  -8   2  15       16.88       17.57      4.50 o 
  -7   2  15       44.72       39.26      5.40 o 
  -6   2  15       21.92       17.97      6.50 o 
  -5   2  15       16.73       17.88      3.19 o 
  -4   2  15      141.01      135.95      5.70 o 
  -3   2  15       76.21       75.73      6.61 o 
  -2   2  15        0.71        1.03      1.61 o 
  -1   2  15      299.90      283.75      5.79 o 
   0   2  15        7.39        6.42      1.47 o 
   1   2  15      301.83      285.61      6.02 o 
   2   2  15        0.63        1.61      1.49 o 
   3   2  15       71.27       74.85      3.83 o 
   4   2  15      138.61      144.13      7.56 o 
   5   2  15       16.10       25.68      8.80 o 
   6   2  15       20.88       15.33      4.49 o 
   7   2  15       43.52       40.50      6.10 o 
   8   2  15       16.78       24.06      8.04 o 
   9   2  15        3.85        0.97      9.77 o 
  10   2  15        1.86        7.86      5.79 o 
  -9   3  15        0.90        4.48      4.38 o 
  -8   3  15        6.87        5.99      3.36 o 
  -7   3  15        1.91        3.03      2.95 o 
  -6   3  15        0.38        2.66      2.68 o 
  -5   3  15       16.39       20.25      4.40 o 
  -4   3  15      418.12      407.54     10.03 o 
  -3   3  15      177.92      169.57      6.15 o 
  -2   3  15        7.49        7.80      2.82 o 
  -1   3  15      242.25      241.69      8.07 o 
   0   3  15       23.70       21.36      2.51 o 
   1   3  15      249.03      240.88      6.27 o 
   2   3  15        6.04        5.06      2.10 o 
   3   3  15      182.89      177.86      6.93 o 
   4   3  15      414.94      395.42     13.34 o 
   5   3  15       16.26       21.95      4.33 o 
   6   3  15        0.31        1.15      3.65 o 
   7   3  15        1.97        2.13      3.96 o 
   8   3  15        7.04        8.26      5.36 o 
   9   3  15        0.85        4.14      6.14 o 
  -9   4  15        3.23        1.97      4.69 o 
  -8   4  15       17.27       24.63      4.35 o 
  -7   4  15        9.36        5.47      3.34 o 
  -6   4  15       26.65       29.43      4.08 o 
  -5   4  15       81.38       83.96      6.72 o 
  -4   4  15       90.24       84.55      5.24 o 
  -3   4  15       19.74       17.47      3.16 o 
  -2   4  15        7.56        7.39      4.79 o 
  -1   4  15      185.41      182.29      7.57 o 
   0   4  15       50.01       52.29      4.13 o 
   1   4  15      188.86      176.73      6.89 o 
   2   4  15        6.51        3.02      3.06 o 
   3   4  15       19.33       19.32      3.51 o 
   4   4  15       90.58       94.93     10.03 o 
   5   4  15       82.79       86.26     10.30 o 
   6   4  15       24.97       26.86      7.38 o 
   7   4  15        9.13       -2.54      4.26 o 
   8   4  15       17.07       18.42      6.14 o 
   9   4  15        3.08       15.12      6.25 o 
  -8   5  15        6.19        3.20      4.55 o 
  -7   5  15       28.73       29.35      5.40 o 
  -6   5  15       11.69       13.74      4.68 o 
  -5   5  15       30.53       22.09      3.59 o 
  -4   5  15       18.04       14.88      3.32 o 
  -3   5  15       39.47       41.70      5.65 o 
  -2   5  15       11.50       12.15      3.82 o 
  -1   5  15       37.54       35.21      7.99 o 
   0   5  15        2.06        1.72      2.26 o 
   1   5  15       38.68       38.35      4.29 o 
   2   5  15       11.47        7.57      3.76 o 
   3   5  15       41.70       56.50      6.72 o 
   4   5  15       17.57        8.16      5.79 o 
   5   5  15       29.27       30.11      6.28 o 
   6   5  15       11.49       21.59      5.53 o 
   7   5  15       28.44       27.91      6.37 o 
   8   5  15        6.17        4.11      5.41 o 
  -8   6  15        3.60       -5.09      4.26 o 
  -7   6  15        6.63        7.82      3.87 o 
  -6   6  15        4.41        7.97      3.35 o 
  -5   6  15       12.64       11.81      3.84 o 
  -4   6  15        8.20       10.96      3.67 o 
  -3   6  15       23.67       23.40      5.30 o 
  -2   6  15       37.53       32.06      5.33 o 
  -1   6  15       71.70       61.86      6.96 o 
   0   6  15       45.50       40.24      6.74 o 
   1   6  15       73.79       62.97     12.49 o 
   2   6  15       37.18       34.52      5.82 o 
   3   6  15       22.68       25.49      5.45 o 
   4   6  15        8.34        2.29      6.02 o 
   5   6  15       12.40       12.63      7.03 o 
   6   6  15        4.24        8.51      7.27 o 
   7   6  15        6.51        8.55      7.54 o 
   8   6  15        3.55        0.47      6.99 o 
  -7   7  15        1.45        2.64      4.16 o 
  -6   7  15        2.04       -1.00      3.66 o 
  -5   7  15        4.31        1.24      3.56 o 
  -4   7  15        1.98       -1.94      3.64 o 
  -3   7  15        0.55       -0.66      3.52 o 
  -2   7  15        4.96       -0.14      3.78 o 
  -1   7  15        4.00        3.04      3.89 o 
   0   7  15       41.91       48.29      6.29 o 
   1   7  15        3.83        4.73      4.80 o 
   2   7  15        4.91       -1.00      4.36 o 
   3   7  15        0.56       -2.02      4.38 o 
   4   7  15        1.91        2.42      7.93 o 
   5   7  15        4.16        1.55      7.27 o 
   6   7  15        1.99        2.37      7.77 o 
   7   7  15        1.45       -3.54      7.50 o 
  -6   8  15        3.42        4.80      4.14 o 
  -5   8  15        5.24        6.35      3.99 o 
  -4   8  15        2.45       -0.02      4.75 o 
  -3   8  15        3.53        4.66      4.42 o 
  -2   8  15       45.29       41.39      6.56 o 
  -1   8  15       10.26        3.22      4.29 o 
   0   8  15        0.08        5.58      4.34 o 
   1   8  15        9.92        9.25      5.79 o 
   2   8  15       44.61       46.62     10.63 o 
   3   8  15        3.55        8.39      5.62 o 
   4   8  15        2.20       12.70      6.01 o 
   5   8  15        5.42        4.97      5.72 o 
   6   8  15        3.44       -5.98      8.16 o 
  -5   9  15        7.21        6.74      5.29 o 
  -4   9  15        2.57        0.18      5.45 o 
  -3   9  15        0.73        0.30      4.61 o 
  -2   9  15        5.54        1.07      4.68 o 
  -1   9  15        3.69        3.28      4.43 o 
   0   9  15       10.95        2.34      4.53 o 
   1   9  15        3.78        8.70      8.24 o 
   2   9  15        5.76        6.88      5.93 o 
   3   9  15        0.67        7.07      5.63 o 
   4   9  15        2.35        4.97      6.46 o 
   5   9  15        7.03        2.55      7.56 o 
  -2  10  15        1.99        1.29      5.21 o 
  -1  10  15        2.44        1.81      4.37 o 
   0  10  15        1.17        6.84      5.43 o 
   1  10  15        2.33        2.95      8.82 o 
   2  10  15        2.05        8.14      7.11 o 
   0   0  16      135.45      149.35      5.48 o 
   1   0  16      189.59      194.90      4.43 o 
   2   0  16      171.69      155.90      3.96 o 
   3   0  16       21.58       28.92      3.58 o 
   4   0  16       57.88       55.07      5.06 o 
   5   0  16        7.44        4.63      2.43 o 
   6   0  16        3.65        3.13      2.42 o 
   7   0  16       81.16       80.94      6.23 o 
   8   0  16        2.40        5.61      5.93 o 
   9   0  16        1.89       -0.12      5.12 o 
  10   0  16        0.65        0.61      5.41 o 
  -9   1  16        1.48        4.26      5.44 o 
  -8   1  16        9.20       14.39      6.07 o 
  -7   1  16        9.46        6.21      3.79 o 
  -6   1  16       49.46       48.73      4.38 o 
  -5   1  16       79.65       90.59      5.11 o 
  -4   1  16      334.33      318.32      8.38 o 
  -3   1  16        2.90        6.53      2.14 o 
  -2   1  16       22.61       23.33      2.27 o 
  -1   1  16      184.02      195.44      4.37 o 
   0   1  16      291.31      299.24      5.57 o 
   1   1  16      189.09      180.70      4.31 o 
   2   1  16       21.44       22.59      2.01 o 
   3   1  16        2.32        2.37      1.93 o 
   4   1  16      336.40      321.59      9.49 o 
   5   1  16       81.53       96.93      5.94 o 
   6   1  16       50.85       60.21      6.33 o 
   7   1  16        9.48        7.03      4.32 o 
   8   1  16        9.29       19.06      5.60 o 
   9   1  16        1.53        2.67      4.98 o 
  -9   2  16        0.57        5.53      3.67 o 
  -8   2  16        1.13        4.01      3.39 o 
  -7   2  16        1.30        1.72      3.52 o 
  -6   2  16       65.12       63.96      5.16 o 
  -5   2  16      134.46      135.95      6.22 o 
  -4   2  16       70.68       72.16      4.63 o 
  -3   2  16       19.82       19.52      3.44 o 
  -2   2  16       69.99       72.40      3.86 o 
  -1   2  16       47.41       53.08      6.33 o 
   0   2  16      488.89      466.24      8.23 o 
   1   2  16       48.72       42.87      4.33 o 
   2   2  16       67.09       67.44      3.80 o 
   3   2  16       19.45       16.66      2.43 o 
   4   2  16       72.36       59.04      5.62 o 
   5   2  16      133.99      139.97     13.19 o 
   6   2  16       64.23       70.01      7.23 o 
   7   2  16        1.15        2.38      3.77 o 
   8   2  16        1.33       -0.28      4.42 o 
   9   2  16        0.58        0.26      4.38 o 
  -9   3  16        0.04       -2.20      4.37 o 
  -8   3  16        1.21        4.96      3.76 o 
  -7   3  16       14.11        9.19      3.38 o 
  -6   3  16        2.37       -1.79      2.70 o 
  -5   3  16       77.38       82.31      5.33 o 
  -4   3  16      217.23      224.57     11.38 o 
  -3   3  16       50.04       46.17      4.53 o 
  -2   3  16      317.47      329.19     10.12 o 
  -1   3  16      334.26      330.96      7.90 o 
   0   3  16      133.18      140.91      6.48 o 
   1   3  16      340.54      360.77     10.38 o 
   2   3  16      315.31      318.70      7.80 o 
   3   3  16       50.37       45.28      4.28 o 
   4   3  16      219.70      233.55     21.45 o 
   5   3  16       78.05       71.41      6.66 o 
   6   3  16        2.13        1.82      3.72 o 
   7   3  16       14.55       25.20      5.83 o 
   8   3  16        1.36        0.96      4.46 o 
   9   3  16        0.06       -3.59      4.75 o 
  -9   4  16        1.72        5.83      5.25 o 
  -8   4  16        5.89        8.85      4.14 o 
  -7   4  16       20.78       21.12      4.11 o 
  -6   4  16       14.57       11.69      4.61 o 
  -5   4  16       17.08       10.47      3.13 o 
  -4   4  16       63.77       67.57      8.78 o 
  -3   4  16      472.50      465.62     13.06 o 
  -2   4  16      131.95      152.12     12.55 o 
  -1   4  16      202.75      203.41      8.57 o 
   0   4  16      507.04      504.14     12.18 o 
   1   4  16      199.99      202.08     11.08 o 
   2   4  16      129.59      146.11      6.69 o 
   3   4  16      480.59      503.95     16.16 o 
   4   4  16       63.90       70.25     11.15 o 
   5   4  16       17.92       12.11      5.46 o 
   6   4  16       13.84        8.16      4.23 o 
   7   4  16       20.98       20.50      5.38 o 
   8   4  16        5.76        9.93      5.29 o 
   9   4  16        1.70        1.93      5.68 o 
  -8   5  16        2.20       -5.30      4.17 o 
  -7   5  16        9.16       10.92      3.92 o 
  -6   5  16        7.29        6.70      3.38 o 
  -5   5  16       66.49       73.26      8.94 o 
  -4   5  16       11.08        6.54      2.84 o 
  -3   5  16        5.82        6.86      3.03 o 
  -2   5  16       88.50       94.71      7.75 o 
  -1   5  16       13.41       16.58      4.13 o 
   0   5  16       30.83       21.95      5.63 o 
   1   5  16       14.16       15.65      3.32 o 
   2   5  16       89.28       90.29      7.64 o 
   3   5  16        6.02        7.74      4.13 o 
   4   5  16       12.03       -0.82      4.86 o 
   5   5  16       65.75       73.32     10.72 o 
   6   5  16        7.02        4.54      4.70 o 
   7   5  16        9.39       18.67      6.06 o 
   8   5  16        2.34        1.40      5.49 o 
  -8   6  16        0.01       -2.51      4.70 o 
  -7   6  16        0.18        4.45      3.84 o 
  -6   6  16       18.90       18.24      4.17 o 
  -5   6  16       10.58        7.91      3.90 o 
  -4   6  16       43.87       45.05      5.55 o 
  -3   6  16       85.43       91.19      8.20 o 
  -2   6  16       82.19       94.41     13.81 o 
  -1   6  16       15.75       11.49      4.10 o 
   0   6  16       20.87       30.68      4.10 o 
   1   6  16       15.60       11.60      3.36 o 
   2   6  16       82.51      101.20      8.56 o 
   3   6  16       85.69       90.62      8.60 o 
   4   6  16       43.79       45.03      6.82 o 
   5   6  16       10.61       10.61      7.42 o 
   6   6  16       19.43       12.55      7.89 o 
   7   6  16        0.19       -0.51      6.80 o 
   8   6  16        0.02        0.85      7.73 o 
  -7   7  16        0.37        3.32      4.74 o 
  -6   7  16        8.64       11.61      4.26 o 
  -5   7  16       17.89       15.38      4.70 o 
  -4   7  16       19.18       17.02      9.05 o 
  -3   7  16        2.20        4.48      4.32 o 
  -2   7  16       39.00       39.10      6.55 o 
  -1   7  16      142.99      160.28     10.86 o 
   0   7  16       24.97       25.17      6.20 o 
   1   7  16      144.97      113.28     10.08 o 
   2   7  16       38.43       52.32      7.31 o 
   3   7  16        1.97        3.19      4.93 o 
   4   7  16       19.21       12.88      5.74 o 
   5   7  16       18.49        9.17      8.28 o 
   6   7  16        9.01       23.82      9.87 o 
   7   7  16        0.39        0.58      7.65 o 
  -6   8  16        0.23       -5.42      3.61 o 
  -5   8  16       13.08       18.51      6.90 o 
  -4   8  16        3.08        3.63      4.84 o 
  -3   8  16       27.84       30.97      6.68 o 
  -2   8  16        6.86        9.53      8.35 o 
  -1   8  16        5.08       11.40      5.36 o 
   0   8  16        2.29        1.93      7.29 o 
   1   8  16        4.60       -5.08      4.35 o 
   2   8  16        6.72       13.02      5.81 o 
   3   8  16       27.38       29.10      7.06 o 
   4   8  16        3.14       -1.13      5.18 o 
   5   8  16       13.32       16.17      6.82 o 
   6   8  16        0.19        6.18      9.01 o 
  -4   9  16        4.96        7.83      6.57 o 
  -3   9  16        1.57        3.22      4.75 o 
  -2   9  16        0.04        2.40      4.78 o 
  -1   9  16        5.36       13.60      5.78 o 
   0   9  16        2.63       12.29      5.69 o 
   1   9  16        5.44        1.20      8.20 o 
   2   9  16        0.04       -0.48      5.18 o 
   3   9  16        1.59       -5.59      6.07 o 
   4   9  16        4.84        4.14      7.03 o 
  -1  10  16        3.08        8.88      5.67 o 
   0  10  16        4.33        0.24      6.55 o 
   1  10  16        3.17        2.74      5.83 o 
   1   0  17       23.32       27.11      2.16 o 
   2   0  17       55.98       53.74      3.16 o 
   3   0  17      243.88      248.94      7.56 o 
   4   0  17       12.35       15.06      2.49 o 
   5   0  17       68.39       65.74      4.46 o 
   6   0  17       11.14       10.08      3.63 o 
   7   0  17        9.30        5.80      3.24 o 
   8   0  17       40.84       39.66      9.36 o 
   9   0  17        1.16        8.35      5.69 o 
  -9   1  17       19.38       12.35      6.16 o 
  -8   1  17       12.12       11.33      3.56 o 
  -7   1  17       13.71       18.39      3.65 o 
  -6   1  17        7.67        7.44      5.31 o 
  -5   1  17       19.30       23.36      3.42 o 
  -4   1  17      124.46      118.60      7.17 o 
  -3   1  17      148.81      144.86      6.59 o 
  -2   1  17       35.53       37.71      2.81 o 
  -1   1  17      219.07      222.24      4.80 o 
   0   1  17      124.70      120.74      3.65 o 
   1   1  17      225.57      213.47      4.82 o 
   2   1  17       34.15       39.64      2.46 o 
   3   1  17      150.59      149.28      5.47 o 
   4   1  17      126.86      127.79     10.83 o 
   5   1  17       21.14       17.18      3.33 o 
   6   1  17        6.96        8.68      4.35 o 
   7   1  17       13.76        8.16      4.45 o 
   8   1  17       11.84       12.69      5.47 o 
   9   1  17       19.25       16.29      6.13 o 
  -9   2  17        1.14        3.18      3.62 o 
  -8   2  17       25.51       20.32      4.28 o 
  -7   2  17       74.45       73.62      6.52 o 
  -6   2  17       54.39       55.36      4.81 o 
  -5   2  17        1.42        0.24      2.37 o 
  -4   2  17       18.95       12.92      2.97 o 
  -3   2  17      163.81      174.78      7.22 o 
  -2   2  17      125.97      121.58      7.38 o 
  -1   2  17      408.14      413.62      8.98 o 
   0   2  17        5.34        8.70      1.86 o 
   1   2  17      410.01      429.95     11.62 o 
   2   2  17      125.08      139.06      4.92 o 
   3   2  17      155.29      162.38      6.08 o 
   4   2  17       18.32       20.33      5.60 o 
   5   2  17        1.46       -0.45      3.10 o 
   6   2  17       53.65       54.65      6.28 o 
   7   2  17       73.00       91.54      8.27 o 
   8   2  17       25.64       23.84      5.92 o 
   9   2  17        1.20        2.28      5.22 o 
  -9   3  17        3.41        9.41      4.41 o 
  -8   3  17        2.64        2.19      4.00 o 
  -7   3  17       13.63       10.57      3.63 o 
  -6   3  17       21.41       22.30      3.78 o 
  -5   3  17       98.83      108.22      6.03 o 
  -4   3  17      184.89      176.86      6.87 o 
  -3   3  17      126.16      129.85      7.66 o 
  -2   3  17      345.93      355.50     10.66 o 
  -1   3  17      506.13      516.55     10.58 o 
   0   3  17      242.49      209.49      6.31 o 
   1   3  17      512.28      519.31     12.21 o 
   2   3  17      343.79      341.72      8.42 o 
   3   3  17      127.35      132.98      5.39 o 
   4   3  17      186.03      174.88      9.01 o 
   5   3  17      102.05      105.55     14.49 o 
   6   3  17       20.43       19.01      7.03 o 
   7   3  17       13.66       18.36      5.39 o 
   8   3  17        2.57        2.93      4.90 o 
   9   3  17        3.25        3.63      5.59 o 
  -8   4  17       13.72       14.80      4.31 o 
  -7   4  17        1.92        0.19      3.38 o 
  -6   4  17       24.54       16.27      3.66 o 
  -5   4  17       29.97       30.77      4.04 o 
  -4   4  17       25.98       23.78      3.59 o 
  -3   4  17       13.27       16.84      3.66 o 
  -2   4  17      622.05      641.18     15.82 o 
  -1   4  17      276.51      289.02      8.29 o 
   0   4  17        2.86        0.84      2.25 o 
   1   4  17      276.23      286.17      9.05 o 
   2   4  17      623.81      647.42     17.11 o 
   3   4  17       14.12       13.02      4.37 o 
   4   4  17       26.65       22.85      4.16 o 
   5   4  17       30.07       25.36      7.42 o 
   6   4  17       23.45       10.66      4.68 o 
   7   4  17        1.74        0.90      4.38 o 
   8   4  17       13.33       13.23      6.01 o 
  -8   5  17        4.28       -1.68      3.74 o 
  -7   5  17        9.92        9.56      4.56 o 
  -6   5  17       10.39       11.49      3.62 o 
  -5   5  17       62.28       70.32      5.74 o 
  -4   5  17       31.09       18.47      3.48 o 
  -3   5  17       18.77       19.09      4.05 o 
  -2   5  17       15.83       20.97      5.15 o 
  -1   5  17       52.02       49.91      9.11 o 
   0   5  17      226.20      242.40      8.54 o 
   1   5  17       53.45       48.76      4.71 o 
   2   5  17       17.13       13.34      3.40 o 
   3   5  17       18.90       19.43      5.83 o 
   4   5  17       29.19       25.84      5.44 o 
   5   5  17       61.24       59.37     10.14 o 
   6   5  17       10.20        4.86      6.37 o 
   7   5  17        9.99       15.69      6.02 o 
   8   5  17        4.24        3.22      6.64 o 
  -7   6  17       10.57       14.67      6.10 o 
  -6   6  17        6.01        7.99      3.66 o 
  -5   6  17        4.25       -0.32      3.62 o 
  -4   6  17       19.48       15.74      7.52 o 
  -3   6  17       24.35       17.31      5.05 o 
  -2   6  17       28.48       32.83      6.06 o 
  -1   6  17       36.30       24.30      6.45 o 
   0   6  17        0.96        0.66      2.63 o 
   1   6  17       37.47       34.74      4.62 o 
   2   6  17       28.14       33.98      6.16 o 
   3   6  17       23.31       28.53      9.56 o 
   4   6  17       19.60       19.38      5.80 o 
   5   6  17        4.05       -1.44      5.91 o 
   6   6  17        6.04        8.35      7.42 o 
   7   6  17       10.44       22.07      8.98 o 
  -6   7  17        7.64        9.95      4.74 o 
  -5   7  17       13.87       18.32      5.57 o 
  -4   7  17        1.85        1.91      4.03 o 
  -3   7  17       19.45       23.71      5.80 o 
  -2   7  17        2.52        4.82      4.20 o 
  -1   7  17       20.53       16.61      6.68 o 
   0   7  17        0.50       -4.75      3.35 o 
   1   7  17       19.23       18.11      5.01 o 
   2   7  17        2.47       -0.99      5.79 o 
   3   7  17       19.84       15.44      6.66 o 
   4   7  17        1.82        0.99      4.74 o 
   5   7  17       13.76        0.92      5.50 o 
   6   7  17        7.48        8.59      7.89 o 
  -5   8  17        7.65        4.18      5.15 o 
  -4   8  17        4.83        5.17      4.91 o 
  -3   8  17        3.45        5.15      4.60 o 
  -2   8  17       18.56       17.42      5.48 o 
  -1   8  17       16.22       17.20      9.99 o 
   0   8  17        0.77        1.46      3.92 o 
   1   8  17       16.30       17.49      4.64 o 
   2   8  17       18.30       18.41      7.17 o 
   3   8  17        3.54       -6.87      4.58 o 
   4   8  17        4.61        7.97      6.05 o 
   5   8  17        7.42        2.44      6.51 o 
  -4   9  17        2.82       -0.07      5.57 o 
  -3   9  17        1.23       -0.66      5.28 o 
  -2   9  17        5.38        4.88      5.00 o 
  -1   9  17        0.49        5.24      5.13 o 
   0   9  17       13.42       15.72      6.18 o 
   1   9  17        0.50        4.62      4.72 o 
   2   9  17        5.70        2.59      7.27 o 
   3   9  17        1.21        3.95      6.39 o 
   4   9  17        2.55        5.99      7.27 o 
   0   0  18      268.67      265.75      7.86 o 
   1   0  18      213.92      205.60      4.87 o 
   2   0  18      302.93      317.25      7.08 o 
   3   0  18       50.48       51.14      3.84 o 
   4   0  18        4.29        6.80      2.52 o 
   5   0  18       89.59       92.23      5.16 o 
   6   0  18       30.42       47.80      5.29 o 
   7   0  18       43.23       46.24      9.31 o 
   8   0  18       29.88       37.26     19.16 o 
   9   0  18        0.60        6.13      5.78 o 
  -9   1  18        1.52        4.75      5.57 o 
  -8   1  18        0.46        0.36      4.40 o 
  -7   1  18        5.87        3.74      3.16 o 
  -6   1  18        7.55        5.42      2.83 o 
  -5   1  18       49.95       57.23      4.52 o 
  -4   1  18      113.91      127.52      6.76 o 
  -3   1  18       89.42       80.09      5.51 o 
  -2   1  18      203.28      203.27      6.77 o 
  -1   1  18      359.87      370.50     10.37 o 
   0   1  18      176.94      167.93      4.39 o 
   1   1  18      366.94      377.56      6.81 o 
   2   1  18      204.87      210.51      4.95 o 
   3   1  18       88.73       89.26      4.62 o 
   4   1  18      113.82      126.22      5.66 o 
   5   1  18       51.68       59.25      6.30 o 
   6   1  18        8.22        2.71      7.38 o 
   7   1  18        5.99        5.26      4.30 o 
   8   1  18        0.44       -0.72      8.24 o 
   9   1  18        1.64       -1.14      5.75 o 
  -9   2  18        5.98        2.44      3.98 o 
  -8   2  18        3.90        4.84      3.59 o 
  -7   2  18        1.83       -2.89      2.83 o 
  -6   2  18        3.20        3.92      3.30 o 
  -5   2  18       14.71       10.28      3.47 o 
  -4   2  18       28.08       24.13      4.09 o 
  -3   2  18      112.43      116.66     12.07 o 
  -2   2  18        6.24       -0.12      3.00 o 
  -1   2  18       69.13       72.71      6.98 o 
   0   2  18       66.95       72.67      6.33 o 
   1   2  18       66.20       69.18      3.43 o 
   2   2  18        4.97        4.12      2.35 o 
   3   2  18      111.31      104.54      6.71 o 
   4   2  18       26.84       26.26      3.82 o 
   5   2  18       15.46        5.76      3.77 o 
   6   2  18        2.92       -4.18      3.41 o 
   7   2  18        1.95        1.44      4.28 o 
   8   2  18        3.55        5.74      5.03 o 
   9   2  18        5.80       -2.21      5.69 o 
  -9   3  18        6.10        5.93      5.04 o 
  -8   3  18        2.32        3.17      3.71 o 
  -7   3  18        0.81        0.41      3.29 o 
  -6   3  18       17.46       20.69      3.85 o 
  -5   3  18       45.62       46.97      5.65 o 
  -4   3  18      121.84      115.20      6.99 o 
  -3   3  18      150.47      153.79     13.53 o 
  -2   3  18      181.86      169.41      7.46 o 
  -1   3  18       61.96       69.85      4.09 o 
   0   3  18      358.43      336.81      8.33 o 
   1   3  18       59.36       57.95      4.34 o 
   2   3  18      181.15      182.75      6.96 o 
   3   3  18      153.03      164.44      6.57 o 
   4   3  18      125.60      116.56      6.57 o 
   5   3  18       45.93       45.76      6.01 o 
   6   3  18       17.35       13.87      4.78 o 
   7   3  18        0.80        3.42      4.34 o 
   8   3  18        2.22        0.16      4.77 o 
   9   3  18        5.94        6.32      7.21 o 
  -8   4  18       24.85       25.77      4.95 o 
  -7   4  18        9.36        9.89      4.00 o 
  -6   4  18        5.59        6.90      3.26 o 
  -5   4  18       18.84        7.31      3.24 o 
  -4   4  18       25.37       24.89      8.41 o 
  -3   4  18        5.82        9.89      3.40 o 
  -2   4  18       42.40       48.97      5.15 o 
  -1   4  18       74.75       74.70      7.31 o 
   0   4  18      658.61      625.49     22.54 o 
   1   4  18       74.18       78.99      5.23 o 
   2   4  18       44.38       47.82      4.61 o 
   3   4  18        6.64        1.91      2.76 o 
   4   4  18       24.25       25.41      5.87 o 
   5   4  18       18.62       19.16      7.95 o 
   6   4  18        5.46        4.37      4.29 o 
   7   4  18        9.41        5.43      4.76 o 
   8   4  18       24.35       22.70     16.44 o 
  -8   5  18        2.19        5.87      4.37 o 
  -7   5  18       12.33        5.82      3.84 o 
  -6   5  18        5.09        9.80      3.72 o 
  -5   5  18       27.43       27.37      6.02 o 
  -4   5  18        0.75        3.53      4.10 o 
  -3   5  18       22.73       20.68      4.15 o 
  -2   5  18       47.65       56.39     13.09 o 
  -1   5  18       22.66       20.40      4.49 o 
   0   5  18       12.94        8.22      2.88 o 
   1   5  18       22.68       23.73      3.79 o 
   2   5  18       45.90       44.73      6.75 o 
   3   5  18       21.60       13.84      6.74 o 
   4   5  18        0.76        2.92      5.07 o 
   5   5  18       27.28       22.23      7.27 o 
   6   5  18        4.97        9.64      7.30 o 
   7   5  18       12.43       12.28      7.50 o 
   8   5  18        2.19        6.66      6.17 o 
  -7   6  18        0.03        4.82      4.16 o 
  -6   6  18        0.16       -1.00      3.69 o 
  -5   6  18        9.60       15.00      3.80 o 
  -4   6  18       15.09        4.70     10.82 o 
  -3   6  18       91.56       88.97      8.56 o 
  -2   6  18       16.72       10.93      6.04 o 
  -1   6  18       76.05       66.30      7.61 o 
   0   6  18       15.86       13.45      4.68 o 
   1   6  18       73.31       66.86      5.96 o 
   2   6  18       17.40       20.66      4.35 o 
   3   6  18       92.24      104.13     12.43 o 
   4   6  18       15.23       11.45      5.51 o 
   5   6  18        9.76       21.73     13.46 o 
   6   6  18        0.20        3.96      7.03 o 
   7   6  18        0.06       -7.07      6.61 o 
  -6   7  18        5.52        3.89      4.54 o 
  -5   7  18        3.81        2.78      4.70 o 
  -4   7  18        4.77        3.57      4.74 o 
  -3   7  18        3.30        2.01      4.20 o 
  -2   7  18       31.80       23.49     12.14 o 
  -1   7  18       17.88       12.37      4.76 o 
   0   7  18        1.16       -0.92      3.35 o 
   1   7  18       17.72       14.40      4.95 o 
   2   7  18       31.42       40.39      5.28 o 
   3   7  18        3.51        4.42      4.82 o 
   4   7  18        4.80        9.02      7.79 o 
   5   7  18        3.85       10.07      6.82 o 
   6   7  18        5.60       12.80     12.12 o 
  -5   8  18        4.70        6.10      5.83 o 
  -4   8  18        1.26       -1.62      4.74 o 
  -3   8  18       12.73        5.69      5.24 o 
  -2   8  18       16.90        7.08      5.21 o 
  -1   8  18        1.76       -1.31      4.46 o 
   0   8  18        0.45        1.41      4.66 o 
   1   8  18        1.76        4.69      4.84 o 
   2   8  18       16.42       18.32      7.63 o 
   3   8  18       12.60       15.84     11.50 o 
   4   8  18        1.22        8.55      6.74 o 
   5   8  18        4.81       17.08      7.43 o 
  -3   9  18        0.87       -1.15      5.83 o 
  -2   9  18        0.73       -4.08      4.39 o 
  -1   9  18        7.52       12.77      5.60 o 
   0   9  18        0.01        1.57      4.84 o 
   1   9  18        7.77        9.94      6.06 o 
   2   9  18        0.62       -1.60      5.87 o 
   3   9  18        0.76       -0.39      6.86 o 
   1   0  19       33.82       30.80      2.88 o 
   2   0  19       15.67       20.89      2.60 o 
   3   0  19       76.75       60.01      5.20 o 
   4   0  19       16.54       25.20      4.70 o 
   5   0  19        0.09        8.76      3.17 o 
   6   0  19       38.53       44.05      9.84 o 
   7   0  19        8.08       11.01      4.03 o 
   8   0  19        4.36        5.19      5.52 o 
   9   0  19        0.22        4.56      6.23 o 
  -9   1  19        2.04        6.43      6.66 o 
  -8   1  19        7.19       13.43      4.68 o 
  -7   1  19       20.93       28.20      5.16 o 
  -6   1  19        0.66        3.36      2.75 o 
  -5   1  19        3.34        4.73      2.65 o 
  -4   1  19       61.53       67.77      6.83 o 
  -3   1  19      307.80      310.46     12.54 o 
  -2   1  19      144.15      135.53      5.52 o 
  -1   1  19      103.18      105.59      4.21 o 
   0   1  19        1.15        2.67      1.59 o 
   1   1  19      102.12      102.58      4.72 o 
   2   1  19      145.35      143.34      4.91 o 
   3   1  19      309.24      320.55      8.49 o 
   4   1  19       62.96       60.57      4.53 o 
   5   1  19        3.26       11.65      3.30 o 
   6   1  19        0.89       -1.97      3.81 o 
   7   1  19       21.68       17.13      5.54 o 
   8   1  19        7.36       10.39      5.53 o 
   9   1  19        2.06        1.00      5.76 o 
  -9   2  19        2.25        9.76      5.05 o 
  -8   2  19        5.35        3.76      4.62 o 
  -7   2  19       19.21       20.94      5.66 o 
  -6   2  19       42.71       41.43      5.18 o 
  -5   2  19        0.73       -3.46      2.48 o 
  -4   2  19       48.09       32.05      4.60 o 
  -3   2  19      239.95      246.44     17.28 o 
  -2   2  19       77.16       87.39      5.69 o 
  -1   2  19       40.76       57.40      4.45 o 
   0   2  19        0.05       -1.38      2.76 o 
   1   2  19       41.08       49.08      3.19 o 
   2   2  19       77.37       72.14      4.82 o 
   3   2  19      237.14      236.58     10.24 o 
   4   2  19       44.25       38.34      6.63 o 
   5   2  19        0.65        0.12      3.44 o 
   6   2  19       42.30       45.46      6.46 o 
   7   2  19       19.07       18.36      8.10 o 
   8   2  19        5.43        4.06      4.99 o 
   9   2  19        2.32        0.08      5.49 o 
  -8   3  19        2.87        4.09      3.86 o 
  -7   3  19        9.59        4.50      3.46 o 
  -6   3  19        6.68        9.32      3.44 o 
  -5   3  19       15.02       11.67      3.35 o 
  -4   3  19       32.06       33.96      6.43 o 
  -3   3  19       88.01       77.55      8.17 o 
  -2   3  19      128.12      112.92      7.69 o 
  -1   3  19      118.28      116.60      5.18 o 
   0   3  19        7.69       13.09      3.49 o 
   1   3  19      114.07      117.26      6.18 o 
   2   3  19      133.57      133.88     12.09 o 
   3   3  19       87.85       77.62      6.84 o 
   4   3  19       31.41       38.41      4.63 o 
   5   3  19       15.39       14.59      4.41 o 
   6   3  19        6.77        7.58      4.48 o 
   7   3  19        9.95        5.90      4.41 o 
   8   3  19        3.00        2.93      5.32 o 
  -8   4  19       12.82       13.84      4.70 o 
  -7   4  19        0.07        1.53      3.42 o 
  -6   4  19        1.48       -0.75      3.12 o 
  -5   4  19       25.78       25.50      4.06 o 
  -4   4  19        8.86        7.01      4.06 o 
  -3   4  19       70.33       64.19      5.77 o 
  -2   4  19       52.04       53.33      5.33 o 
  -1   4  19       78.24       92.84      6.32 o 
   0   4  19       92.00       93.77      7.96 o 
   1   4  19       82.80       89.63     10.11 o 
   2   4  19       52.89       57.05      4.90 o 
   3   4  19       69.48       59.60      8.77 o 
   4   4  19        8.29       16.68      4.66 o 
   5   4  19       25.40       22.72      6.10 o 
   6   4  19        1.45       -3.77      3.99 o 
   7   4  19        0.04       -3.97      4.50 o 
   8   4  19       12.74        6.21      5.82 o 
  -7   5  19        9.45        8.66      5.00 o 
  -6   5  19        8.48        5.02      3.60 o 
  -5   5  19       19.54       23.26      6.67 o 
  -4   5  19        2.90       -1.63      3.00 o 
  -3   5  19       36.35       38.47      6.31 o 
  -2   5  19        0.06        0.52      4.70 o 
  -1   5  19       57.33       54.65     17.06 o 
   0   5  19        8.85        6.52      2.83 o 
   1   5  19       55.96       51.69      4.97 o 
   2   5  19        0.02        2.29      2.83 o 
   3   5  19       36.34       39.29      4.77 o 
   4   5  19        2.64        6.50      4.41 o 
   5   5  19       19.48       13.11      8.59 o 
   6   5  19        8.16        2.14      6.33 o 
   7   5  19        9.83       16.67      8.24 o 
  -7   6  19        1.93       -2.22      4.14 o 
  -6   6  19        6.93        8.10      4.22 o 
  -5   6  19        5.37        5.60      4.45 o 
  -4   6  19       41.35       48.77     10.01 o 
  -3   6  19        5.13        6.49      4.41 o 
  -2   6  19       55.61       47.51     14.45 o 
  -1   6  19        8.94        8.75      4.17 o 
   0   6  19        2.36        0.52      3.43 o 
   1   6  19        9.01       13.73      3.71 o 
   2   6  19       54.74       70.29      6.20 o 
   3   6  19        4.91        5.41      4.81 o 
   4   6  19       41.81       42.11      7.01 o 
   5   6  19        5.39        2.39      5.39 o 
   6   6  19        7.19       13.33      8.04 o 
   7   6  19        1.93        4.31      7.89 o 
  -6   7  19        6.83        0.24      6.23 o 
  -5   7  19        8.86       14.76      5.99 o 
  -4   7  19        3.74       -3.55      6.92 o 
  -3   7  19       13.47       14.12      5.26 o 
  -2   7  19       16.02       35.17      7.19 o 
  -1   7  19       18.89       22.00      5.61 o 
   0   7  19        6.24        2.57      4.37 o 
   1   7  19       18.29       37.62      5.54 o 
   2   7  19       15.89       18.25      4.45 o 
   3   7  19       13.98       16.41      6.21 o 
   4   7  19        3.63        9.43      8.41 o 
   5   7  19        8.84       14.75      6.42 o 
   6   7  19        6.76        7.44      7.67 o 
  -4   8  19        3.66        6.17      7.36 o 
  -3   8  19        3.06        7.18      5.37 o 
  -2   8  19        1.55        4.82      5.02 o 
  -1   8  19       24.88       19.87      6.13 o 
   0   8  19       13.41       25.01      6.57 o 
   1   8  19       25.03       21.02     10.98 o 
   2   8  19        1.58       -2.36      3.43 o 
   3   8  19        3.14       -4.61      5.59 o 
   4   8  19        3.55       -2.76      6.26 o 
  -2   9  19        0.21       -2.31      5.23 o 
  -1   9  19        1.58        4.69      5.71 o 
   0   9  19       15.50       14.51      6.04 o 
   1   9  19        1.53        1.12      5.40 o 
   2   9  19        0.23       -1.12      4.77 o 
   0   0  20      608.63      612.60     13.68 o 
   1   0  20       31.63       33.54      3.00 o 
   2   0  20      135.33      111.19      5.60 o 
   3   0  20       10.38       13.47      3.03 o 
   4   0  20        0.02       -2.68      2.71 o 
   5   0  20       48.62       46.02      5.67 o 
   6   0  20       50.75       61.01      7.31 o 
   7   0  20       11.02       20.23      4.53 o 
   8   0  20       20.13       19.58      8.22 o 
   9   0  20        9.32       10.18      6.77 o 
  -8   1  20        4.20        8.77      4.39 o 
  -7   1  20       12.99       18.71      4.67 o 
  -6   1  20        9.60       19.84      5.89 o 
  -5   1  20        5.05        1.02      3.92 o 
  -4   1  20       14.65       10.80      5.20 o 
  -3   1  20       32.39       37.56      4.51 o 
  -2   1  20      129.93      144.13      6.45 o 
  -1   1  20      161.55      149.68      5.76 o 
   0   1  20        2.05        3.60      1.73 o 
   1   1  20      164.52      158.99      5.50 o 
   2   1  20      129.69      135.07      6.14 o 
   3   1  20       33.71       42.75      3.93 o 
   4   1  20       15.47       15.96      3.17 o 
   5   1  20        5.12        3.70      2.67 o 
   6   1  20       10.03       13.49      5.40 o 
   7   1  20       13.63        9.46      4.89 o 
   8   1  20        3.89       -0.11      5.13 o 
  -8   2  20        5.04       -0.63      4.21 o 
  -7   2  20        6.85        8.88      3.86 o 
  -6   2  20        6.62        8.09      3.27 o 
  -5   2  20       59.97       69.19      6.24 o 
  -4   2  20       29.70       31.05      4.63 o 
  -3   2  20      116.42      107.87      6.71 o 
  -2   2  20       23.58       21.21      3.82 o 
  -1   2  20      189.13      181.11      7.97 o 
   0   2  20        1.96       -1.78      1.91 o 
   1   2  20      184.40      183.94      6.11 o 
   2   2  20       22.88       27.66      3.07 o 
   3   2  20      116.40      104.70      7.91 o 
   4   2  20       28.95       31.38      4.47 o 
   5   2  20       56.79       54.38      6.42 o 
   6   2  20        6.31        1.51      5.05 o 
   7   2  20        6.70        8.94      5.03 o 
   8   2  20        4.88        6.08      5.81 o 
  -8   3  20        2.84        5.72      4.03 o 
  -7   3  20        2.52        3.18      3.89 o 
  -6   3  20        1.11        0.81      3.27 o 
  -5   3  20       20.07       13.41      5.10 o 
  -4   3  20       33.50       33.42      4.98 o 
  -3   3  20       58.58       56.39      7.17 o 
  -2   3  20      242.31      227.75      9.22 o 
  -1   3  20       79.67       85.49      6.32 o 
   0   3  20       54.84       52.98      4.09 o 
   1   3  20       80.87       92.77      6.45 o 
   2   3  20      243.16      215.86      7.84 o 
   3   3  20       58.97       61.29      6.34 o 
   4   3  20       33.67       25.78      4.10 o 
   5   3  20       20.37       14.22      4.01 o 
   6   3  20        0.98        5.62      4.42 o 
   7   3  20        2.39       -0.14      4.62 o 
   8   3  20        2.97       -2.17      4.86 o 
  -8   4  20       20.17       21.92      5.03 o 
  -7   4  20        0.36        5.61      3.77 o 
  -6   4  20       11.95        9.55      3.92 o 
  -5   4  20        4.45        4.28      3.74 o 
  -4   4  20        3.50        2.29      3.48 o 
  -3   4  20        8.63        7.71      4.58 o 
  -2   4  20       69.49       62.07      7.92 o 
  -1   4  20      111.69      125.81     20.54 o 
   0   4  20      411.24      411.09     11.29 o 
   1   4  20      110.00      127.78      6.50 o 
   2   4  20       71.21       70.64      5.31 o 
   3   4  20        8.38       10.46      3.28 o 
   4   4  20        3.93        1.65      4.11 o 
   5   4  20        4.17        6.59      4.33 o 
   6   4  20       11.57       16.40      6.95 o 
   7   4  20        0.34       -1.59      4.78 o 
   8   4  20       20.08       26.57      9.38 o 
  -7   5  20        9.70        4.52      4.41 o 
  -6   5  20        4.03       -0.90      3.58 o 
  -5   5  20        5.85        1.40      3.85 o 
  -4   5  20        3.34       -0.95      3.30 o 
  -3   5  20       13.12       11.00      3.85 o 
  -2   5  20       57.66       58.81      7.97 o 
  -1   5  20       48.07       38.94      9.77 o 
   0   5  20       32.23       37.79      5.94 o 
   1   5  20       47.33       47.94      5.60 o 
   2   5  20       55.99       68.79      5.70 o 
   3   5  20       13.74       11.15      4.08 o 
   4   5  20        3.32        0.85      4.62 o 
   5   5  20        5.75        7.54      5.21 o 
   6   5  20        4.08        7.54      5.32 o 
   7   5  20        9.78       14.42      8.12 o 
  -6   6  20        2.85        4.53      4.11 o 
  -5   6  20        4.34        7.07      4.40 o 
  -4   6  20        4.61       -0.29      4.50 o 
  -3   6  20       25.10       22.50      5.67 o 
  -2   6  20       13.59        9.20      4.77 o 
  -1   6  20       42.40       44.13      6.84 o 
   0   6  20        0.39        1.58      3.68 o 
   1   6  20       40.73       54.86      6.24 o 
   2   6  20       13.24       15.64      3.92 o 
   3   6  20       25.60       25.11      4.76 o 
   4   6  20        4.66       -0.91      4.75 o 
   5   6  20        4.43        5.91      5.47 o 
   6   6  20        2.73        1.10      5.62 o 
  -5   7  20        1.25        5.44      5.70 o 
  -4   7  20        1.77        4.38      4.72 o 
  -3   7  20       10.01       12.26      5.22 o 
  -2   7  20       10.07        7.83      5.89 o 
  -1   7  20        2.38       -3.03      3.87 o 
   0   7  20       24.37       12.55      8.78 o 
   1   7  20        1.98        4.17      4.64 o 
   2   7  20       10.10        6.78      3.82 o 
   3   7  20       10.09       15.72      4.57 o 
   4   7  20        1.66        1.70      8.16 o 
   5   7  20        1.11        9.78      6.60 o 
  -4   8  20        2.34        1.00      5.61 o 
  -3   8  20       21.91       14.80      6.28 o 
  -2   8  20        2.88        2.50      4.54 o 
  -1   8  20       12.39       12.05      5.61 o 
   0   8  20        0.72       -0.45      4.25 o 
   1   8  20       12.47       14.28      5.86 o 
   2   8  20        2.66        6.20      4.30 o 
   3   8  20       22.01       25.98      5.62 o 
   4   8  20        2.34       -2.28      6.21 o 
  -1   9  20        0.42        1.00      5.03 o 
   0   9  20        1.73        1.04      5.37 o 
   1   9  20        0.43       -2.55      5.15 o 
   1   0  21       48.84       55.45      3.62 o 
   2   0  21        8.33        8.17      3.19 o 
   3   0  21       19.73       18.27      3.86 o 
   4   0  21       21.09       10.91      4.40 o 
   5   0  21        1.32        3.59      3.90 o 
   6   0  21       63.29       66.95      6.48 o 
   7   0  21       13.36       15.73      6.40 o 
   8   0  21        0.10        5.24      6.55 o 
  -8   1  21       12.01       17.74      5.11 o 
  -7   1  21       10.21       10.63      4.69 o 
  -6   1  21        1.31       -4.38      3.36 o 
  -5   1  21       24.96       34.54      5.00 o 
  -4   1  21        4.80        4.11      3.33 o 
  -3   1  21       86.76       78.86      5.96 o 
  -2   1  21       13.07       12.18      3.40 o 
  -1   1  21      280.19      277.87      7.76 o 
   0   1  21       83.97       95.79      4.31 o 
   1   1  21      274.81      266.59      6.06 o 
   2   1  21       12.69       15.42      2.70 o 
   3   1  21       88.55       86.26      5.60 o 
   4   1  21        5.37       -0.06      2.59 o 
   5   1  21       25.04       35.54      4.90 o 
   6   1  21        1.43        5.40      4.80 o 
   7   1  21       10.44       16.18      5.77 o 
   8   1  21       11.93        8.46      5.90 o 
  -8   2  21        0.86        8.36      4.88 o 
  -7   2  21        4.99        5.55      3.61 o 
  -6   2  21       35.66       36.69      4.83 o 
  -5   2  21        3.71        8.79      3.71 o 
  -4   2  21        4.10        5.05      5.18 o 
  -3   2  21       10.49       13.63      3.74 o 
  -2   2  21       10.78        9.49      3.49 o 
  -1   2  21      136.83      152.96      7.47 o 
   0   2  21       16.21       21.57      5.38 o 
   1   2  21      136.43      140.41      5.62 o 
   2   2  21       11.02        8.07      7.27 o 
   3   2  21       10.99        8.07      3.21 o 
   4   2  21        3.66        3.46      3.24 o 
   5   2  21        3.35        5.09      5.26 o 
   6   2  21       34.97       39.10      7.22 o 
   7   2  21        4.99        8.54      5.17 o 
   8   2  21        0.88       -0.70      5.34 o 
  -8   3  21        0.64        2.66      4.05 o 
  -7   3  21        1.50        2.53      3.56 o 
  -6   3  21       13.17        8.14      3.66 o 
  -5   3  21        2.21        3.18      3.93 o 
  -4   3  21       15.54       15.41      5.71 o 
  -3   3  21       86.14       74.93      6.12 o 
  -2   3  21      209.03      217.68      9.75 o 
  -1   3  21       21.22       22.14      3.97 o 
   0   3  21      306.86      295.03      8.25 o 
   1   3  21       21.86       18.48      3.27 o 
   2   3  21      214.21      224.40      8.15 o 
   3   3  21       86.53       76.69      7.65 o 
   4   3  21       15.48       15.03      4.31 o 
   5   3  21        2.28        4.53      3.42 o 
   6   3  21       13.54        5.81      8.41 o 
   7   3  21        1.36        2.24      4.92 o 
   8   3  21        0.73       -5.12      5.09 o 
  -7   4  21        3.02        6.50      4.02 o 
  -6   4  21        5.22        6.77      3.75 o 
  -5   4  21       25.09       24.44      4.95 o 
  -4   4  21       22.98       25.15      5.02 o 
  -3   4  21       18.27       16.36      4.21 o 
  -2   4  21      139.13      137.16      9.01 o 
  -1   4  21       36.34       36.18      4.88 o 
   0   4  21        0.64        2.52      2.69 o 
   1   4  21       36.80       38.36      4.42 o 
   2   4  21      137.76      127.13      6.88 o 
   3   4  21       18.55       16.86      4.93 o 
   4   4  21       23.08       23.09     10.39 o 
   5   4  21       24.46       19.23      6.26 o 
   6   4  21        5.02        3.03      4.72 o 
   7   4  21        2.94        3.34      6.45 o 
  -7   5  21        3.64        6.71      4.54 o 
  -6   5  21        3.57        2.86      4.55 o 
  -5   5  21       23.67       19.73      5.84 o 
  -4   5  21       15.09        9.14      4.17 o 
  -3   5  21       70.86       76.30     13.72 o 
  -2   5  21        9.70       11.94      4.70 o 
  -1   5  21       14.41       11.64      4.58 o 
   0   5  21       20.00       16.31      4.93 o 
   1   5  21       13.88       12.84      3.49 o 
   2   5  21        9.73       15.13      4.41 o 
   3   5  21       69.70       76.88      6.29 o 
   4   5  21       15.02        9.36      4.98 o 
   5   5  21       24.04       22.08      6.28 o 
   6   5  21        3.54       -0.06      4.93 o 
   7   5  21        3.89        6.14      7.65 o 
  -6   6  21        2.37        7.59      5.19 o 
  -5   6  21        5.15       10.33      4.81 o 
  -4   6  21        6.82        6.85      5.22 o 
  -3   6  21       14.63       14.20      9.21 o 
  -2   6  21       25.77       21.90      5.76 o 
  -1   6  21       29.82       26.08      6.21 o 
   0   6  21       10.41       11.93      4.67 o 
   1   6  21       30.09       35.04      5.05 o 
   2   6  21       25.90       25.01      4.57 o 
   3   6  21       15.00       21.32      4.85 o 
   4   6  21        7.08        5.75      5.47 o 
   5   6  21        5.35        4.48      5.55 o 
   6   6  21        2.52        6.18      8.63 o 
  -5   7  21        1.57       -5.06      5.69 o 
  -4   7  21       15.67        8.91      5.40 o 
  -3   7  21        4.52        3.97      5.17 o 
  -2   7  21        0.05        4.40      4.72 o 
  -1   7  21       11.08        8.64      5.17 o 
   0   7  21       18.75       12.50      5.58 o 
   1   7  21       11.35        0.12      4.22 o 
   2   7  21        0.02        3.00      3.76 o 
   3   7  21        4.57        8.04      4.03 o 
   4   7  21       15.49       26.19      5.35 o 
   5   7  21        1.64        4.95      6.25 o 
  -3   8  21        0.18       13.08      8.35 o 
  -2   8  21        0.70       -1.20      4.41 o 
  -1   8  21        0.95        2.74      4.78 o 
   0   8  21        0.01        7.51      5.54 o 
   1   8  21        1.00        1.40      4.82 o 
   2   8  21        0.69        2.87      5.44 o 
   3   8  21        0.16       -0.36      4.35 o 
   0   0  22      967.65      954.13     19.23 o 
   1   0  22       20.69       12.95      2.65 o 
   2   0  22       24.95       33.30      3.75 o 
   3   0  22        2.63       -1.42      3.18 o 
   4   0  22        0.85        5.19      3.46 o 
   5   0  22        5.13        8.54      3.67 o 
   6   0  22       23.83       36.72      6.59 o 
   7   0  22        1.92        4.45      4.08 o 
   8   0  22        0.00       -1.24      6.70 o 
  -8   1  22        9.85       12.15      5.10 o 
  -7   1  22        1.35       -2.66      5.14 o 
  -6   1  22        8.38        3.97      6.51 o 
  -5   1  22        8.96        6.30      3.80 o 
  -4   1  22       58.64       56.46      5.54 o 
  -3   1  22       27.46       25.41      7.48 o 
  -2   1  22       84.35       86.63     10.51 o 
  -1   1  22        5.57        8.45      2.90 o 
   0   1  22        9.12       14.80      3.43 o 
   1   1  22        5.02        9.87      2.48 o 
   2   1  22       83.52       99.61      6.67 o 
   3   1  22       28.37       30.33      3.73 o 
   4   1  22       60.82       60.54      4.89 o 
   5   1  22        8.89        4.59      4.78 o 
   6   1  22        8.54        7.39      4.74 o 
   7   1  22        1.30        6.77      6.14 o 
   8   1  22        9.45       10.49      6.70 o 
  -8   2  22        5.73        8.52      5.21 o 
  -7   2  22        9.34        5.79      4.22 o 
  -6   2  22       13.18       19.55      4.93 o 
  -5   2  22       18.27       19.06      4.58 o 
  -4   2  22       27.53       23.80      4.45 o 
  -3   2  22       21.48       15.62      4.12 o 
  -2   2  22       25.77       27.68      4.45 o 
  -1   2  22       56.88       64.80      4.54 o 
   0   2  22        0.81        0.67      2.29 o 
   1   2  22       55.97       55.99      4.19 o 
   2   2  22       23.92       28.84      7.77 o 
   3   2  22       21.46       13.84      3.80 o 
   4   2  22       27.16       27.18      4.40 o 
   5   2  22       17.49       23.58      4.56 o 
   6   2  22       12.96       20.70      4.80 o 
   7   2  22        9.31        3.28      5.43 o 
   8   2  22        5.58        4.24      6.04 o 
  -7   3  22       10.79       13.73      4.73 o 
  -6   3  22        2.96        6.38      4.65 o 
  -5   3  22       31.47       34.56      5.38 o 
  -4   3  22       45.65       40.37      6.01 o 
  -3   3  22       15.89       18.72      4.24 o 
  -2   3  22        4.67        6.68      3.37 o 
  -1   3  22       12.96       16.01      3.74 o 
   0   3  22       18.29       27.44      4.01 o 
   1   3  22       12.42       15.82      3.44 o 
   2   3  22        4.62        2.47      6.35 o 
   3   3  22       16.06       16.60      4.86 o 
   4   3  22       45.84       37.21      6.15 o 
   5   3  22       32.06       38.17      6.38 o 
   6   3  22        3.02        3.88      4.06 o 
   7   3  22       10.47       11.71      5.61 o 
  -7   4  22        6.58        3.20      4.25 o 
  -6   4  22       21.26       30.13      6.05 o 
  -5   4  22        3.00        5.28      4.25 o 
  -4   4  22       22.80       17.12      4.65 o 
  -3   4  22      106.93      107.17      7.71 o 
  -2   4  22        9.25        1.08      4.59 o 
  -1   4  22        9.65        6.53      3.50 o 
   0   4  22       14.57        9.07      4.27 o 
   1   4  22        8.89        5.58      3.05 o 
   2   4  22        9.52        1.64      2.81 o 
   3   4  22      105.12      112.98     11.35 o 
   4   4  22       22.93       15.36      5.13 o 
   5   4  22        2.83        2.48      4.43 o 
   6   4  22       21.04       35.95      9.50 o 
   7   4  22        6.32        7.20      5.93 o 
  -6   5  22        1.49        7.47      5.21 o 
  -5   5  22       11.29        2.96      5.22 o 
  -4   5  22       26.31       28.59      8.61 o 
  -3   5  22        2.59        1.17      3.25 o 
  -2   5  22       46.79       50.39      7.13 o 
  -1   5  22        1.40        2.88      3.92 o 
   0   5  22        1.90       -2.01      6.62 o 
   1   5  22        1.17       -3.37      4.26 o 
   2   5  22       45.46       45.30      5.11 o 
   3   5  22        2.38        0.50      4.20 o 
   4   5  22       26.17       17.51      5.89 o 
   5   5  22       11.37        5.40      9.87 o 
   6   5  22        1.51        4.76      5.17 o 
  -5   6  22       11.44       18.45      5.59 o 
  -4   6  22        8.16       10.42      5.51 o 
  -3   6  22        7.01        3.31      4.63 o 
  -2   6  22        5.62        7.60      4.54 o 
  -1   6  22       33.53       33.54      6.62 o 
   0   6  22        6.94       11.63      4.84 o 
   1   6  22       33.27       36.81      6.63 o 
   2   6  22        5.27        7.41      3.73 o 
   3   6  22        6.95       12.20      4.15 o 
   4   6  22        8.28       12.62      5.76 o 
   5   6  22       11.17       11.63     12.82 o 
  -4   7  22        0.36       -2.48      5.27 o 
  -3   7  22       21.62       28.34      9.85 o 
  -2   7  22        2.28        6.69      5.56 o 
  -1   7  22        1.32       -0.62      4.20 o 
   0   7  22        7.00        9.76      5.00 o 
   1   7  22        1.33        6.23      4.87 o 
   2   7  22        2.24        3.24      4.14 o 
   3   7  22       21.41       23.07      5.37 o 
   4   7  22        0.38       -2.93      5.64 o 
  -2   8  22        1.37       -0.01      5.03 o 
  -1   8  22        4.97       10.50      7.32 o 
   0   8  22        0.02        2.61      5.28 o 
   1   8  22        4.74        5.86      5.68 o 
   2   8  22        1.44        2.22      5.88 o 
   1   0  23       56.23       68.22      4.18 o 
   2   0  23      619.53      622.67     15.25 o 
   3   0  23       15.50       15.62      3.91 o 
   4   0  23       10.47       13.22      3.95 o 
   5   0  23        1.11        2.86      3.54 o 
   6   0  23       20.05       30.91      5.57 o 
   7   0  23        5.83       10.64      4.62 o 
  -7   1  23        7.09       12.09      4.68 o 
  -6   1  23        8.22       10.52      4.35 o 
  -5   1  23        6.64        9.62      3.96 o 
  -4   1  23        3.81        9.46      7.49 o 
  -3   1  23       64.64       58.19      5.69 o 
  -2   1  23       24.39       23.22      4.31 o 
  -1   1  23      126.88      135.51      6.79 o 
   0   1  23      271.72      285.20      8.25 o 
   1   1  23      125.15      131.59      5.94 o 
   2   1  23       24.78       22.60      3.08 o 
   3   1  23       64.93       60.85      5.97 o 
   4   1  23        3.78        6.65      3.75 o 
   5   1  23        7.15       11.90      4.10 o 
   6   1  23        8.53        5.77      5.26 o 
   7   1  23        7.11        5.72      6.02 o 
  -7   2  23       16.71       25.32      5.54 o 
  -6   2  23        8.75       11.02      5.14 o 
  -5   2  23       12.54        8.09      4.11 o 
  -4   2  23        7.91        2.00      4.11 o 
  -3   2  23       12.93        8.85      3.76 o 
  -2   2  23        0.57       -1.45      3.03 o 
  -1   2  23      211.37      201.62      8.63 o 
   0   2  23        0.40       -1.81      2.83 o 
   1   2  23      211.85      211.68      8.67 o 
   2   2  23        0.64        2.30      3.99 o 
   3   2  23       12.06        7.71      4.24 o 
   4   2  23        7.87        3.92      6.47 o 
   5   2  23       12.22        8.74      3.83 o 
   6   2  23        8.88       10.03      5.39 o 
   7   2  23       17.04       14.61      9.33 o 
  -7   3  23       20.90       19.18      5.65 o 
  -6   3  23        0.18        1.12      4.90 o 
  -5   3  23        3.36        0.55      3.88 o 
  -4   3  23        1.48        2.27      3.88 o 
  -3   3  23       40.21       43.81      6.47 o 
  -2   3  23       25.15       28.96      4.63 o 
  -1   3  23        4.17        4.05      3.19 o 
   0   3  23      102.18      100.30      5.52 o 
   1   3  23        3.82        5.87      3.50 o 
   2   3  23       25.52       25.79     11.00 o 
   3   3  23       40.36       50.83      6.60 o 
   4   3  23        1.73        1.98      4.23 o 
   5   3  23        3.73        6.02      5.00 o 
   6   3  23        0.23       -1.14      5.91 o 
   7   3  23       20.88       22.62      5.70 o 
  -6   4  23        9.62        7.42      6.37 o 
  -5   4  23       16.32       15.92      5.03 o 
  -4   4  23        2.51        2.71      3.81 o 
  -3   4  23       51.37       46.97      5.99 o 
  -2   4  23        8.23       13.14      4.16 o 
  -1   4  23       14.65       11.48      3.81 o 
   0   4  23       15.56       15.59      7.63 o 
   1   4  23       14.40       10.96      4.30 o 
   2   4  23        8.96       10.09      4.67 o 
   3   4  23       50.39       62.25      7.38 o 
   4   4  23        2.57       -5.61      4.15 o 
   5   4  23       16.03        3.01      4.97 o 
   6   4  23        9.79       13.66      8.14 o 
  -6   5  23        6.82        6.60      5.02 o 
  -5   5  23        6.47       13.71      4.93 o 
  -4   5  23       11.49       14.91      4.91 o 
  -3   5  23       19.65       14.34      4.73 o 
  -2   5  23        8.54        4.72      4.42 o 
  -1   5  23       17.64       22.17      5.67 o 
   0   5  23       25.38       35.74     11.19 o 
   1   5  23       17.31       17.95      4.06 o 
   2   5  23        8.57       10.00      3.73 o 
   3   5  23       19.63       32.35      6.33 o 
   4   5  23       11.48       11.90      5.53 o 
   5   5  23        6.71        9.57      5.69 o 
   6   5  23        6.69        4.22      5.93 o 
  -5   6  23        6.69       12.99      6.74 o 
  -4   6  23        1.31        5.75      5.11 o 
  -3   6  23       10.85        9.68      6.31 o 
  -2   6  23        1.47       -3.18      4.13 o 
  -1   6  23       39.80       51.20     12.38 o 
   0   6  23        5.55        2.45      4.78 o 
   1   6  23       40.82       42.64      7.50 o 
   2   6  23        1.62       -1.07      3.29 o 
   3   6  23       10.42       12.19      5.89 o 
   4   6  23        1.21        0.04      5.31 o 
   5   6  23        6.95        7.55      6.21 o 
  -3   7  23        1.64       -4.98      5.14 o 
  -2   7  23        0.39        5.76      5.64 o 
  -1   7  23       14.83       25.33      7.63 o 
   0   7  23        4.00        6.40      5.02 o 
   1   7  23       14.77       10.83      7.40 o 
   2   7  23        0.42        4.69      3.98 o 
   3   7  23        1.55        0.94      4.21 o 
   0   8  23        7.82       14.74      6.42 o 
   0   0  24      161.19      175.23     16.44 o 
   1   0  24        6.12        7.48      2.97 o 
   2   0  24       10.29       21.25      6.80 o 
   3   0  24       27.24       35.83      4.90 o 
   4   0  24       97.36      116.02      7.53 o 
   5   0  24        0.40       -2.57      3.20 o 
   6   0  24        6.00        4.82      4.25 o 
   7   0  24        0.37        5.70      4.40 o 
  -7   1  24        6.78        8.24      4.80 o 
  -6   1  24        1.67        6.67      4.27 o 
  -5   1  24       31.18       43.38      6.50 o 
  -4   1  24        0.99        0.93      3.41 o 
  -3   1  24       33.50       36.50      5.12 o 
  -2   1  24       77.02       73.42      6.06 o 
  -1   1  24       31.84       32.67      3.96 o 
   0   1  24       88.88      108.70      9.25 o 
   1   1  24       33.49       37.31      4.82 o 
   2   1  24       77.16       77.16      4.57 o 
   3   1  24       32.66       38.44      5.71 o 
   4   1  24        1.08        3.33      3.48 o 
   5   1  24       30.98       24.73     10.96 o 
   6   1  24        1.49        6.61      5.48 o 
   7   1  24        6.85        5.62      5.71 o 
  -7   2  24        4.64        5.32      4.89 o 
  -6   2  24        2.00       -1.31      4.18 o 
  -5   2  24        5.79        2.13      3.82 o 
  -4   2  24       41.34       49.81      9.54 o 
  -3   2  24       18.67       12.51      8.05 o 
  -2   2  24       15.49       17.81      4.44 o 
  -1   2  24        7.31        4.88      3.57 o 
   0   2  24        2.23        6.28      2.96 o 
   1   2  24        7.57       13.44      3.86 o 
   2   2  24       14.41       18.66      4.95 o 
   3   2  24       17.92       13.91      5.91 o 
   4   2  24       40.90       40.88      6.53 o 
   5   2  24        5.84       10.18      4.88 o 
   6   2  24        2.10       -3.98      4.98 o 
   7   2  24        4.76        2.42     10.57 o 
  -6   3  24        4.60        4.32      4.77 o 
  -5   3  24        6.09        8.81      4.79 o 
  -4   3  24       43.04       44.30      6.62 o 
  -3   3  24       29.61       36.33      5.49 o 
  -2   3  24       10.31        8.86      3.78 o 
  -1   3  24       45.19       46.18      6.48 o 
   0   3  24        5.46        7.01      3.01 o 
   1   3  24       44.70       38.85      4.72 o 
   2   3  24       10.40        8.35      4.58 o 
   3   3  24       29.54       29.96      5.99 o 
   4   3  24       43.96       50.53      6.98 o 
   5   3  24        5.73        9.86      5.30 o 
   6   3  24        4.95       -0.04     11.77 o 
  -6   4  24        6.12       13.80      5.59 o 
  -5   4  24        0.26       -3.57      3.97 o 
  -4   4  24       12.78       15.66      4.87 o 
  -3   4  24       11.06       12.32      4.31 o 
  -2   4  24        1.37        3.34      3.92 o 
  -1   4  24        8.15        7.30      6.44 o 
   0   4  24       10.36        3.24      4.02 o 
   1   4  24        8.44       10.03      3.45 o 
   2   4  24        1.55       -1.46      4.25 o 
   3   4  24       10.32       10.35      4.97 o 
   4   4  24       12.45       15.37      5.54 o 
   5   4  24        0.30       -5.67      5.67 o 
   6   4  24        6.31        7.72      5.66 o 
  -5   5  24        8.50       13.21      5.32 o 
  -4   5  24        2.46        1.90      4.30 o 
  -3   5  24       20.37       32.19      5.70 o 
  -2   5  24       42.36       35.16      6.77 o 
  -1   5  24        9.04        5.37      6.28 o 
   0   5  24       35.05       39.21      6.67 o 
   1   5  24        9.35       14.43      5.27 o 
   2   5  24       42.87       36.24      5.07 o 
   3   5  24       19.92       11.46      5.86 o 
   4   5  24        2.51        2.53      5.38 o 
   5   5  24        8.76        8.37      6.12 o 
  -4   6  24        2.57       -5.89      5.36 o 
  -3   6  24        6.60       -1.04      5.23 o 
  -2   6  24        0.80        0.65      4.57 o 
  -1   6  24        8.15       12.08      5.33 o 
   0   6  24        0.00       -1.95      4.46 o 
   1   6  24        8.13        1.96      4.46 o 
   2   6  24        0.65        4.71      3.73 o 
   3   6  24        6.73        4.64     11.95 o 
   4   6  24        2.61        5.16      5.88 o 
  -3   7  24        2.43        9.71     12.16 o 
  -2   7  24        8.38       10.17      5.91 o 
  -1   7  24       27.32       23.88      7.62 o 
   0   7  24        3.51       12.73      8.20 o 
   1   7  24       27.27       37.52      7.80 o 
   2   7  24        8.21       18.93      6.30 o 
   3   7  24        2.50        2.87      6.23 o 
   1   0  25       45.79       35.25      4.98 o 
   2   0  25       27.59       27.64      8.22 o 
   3   0  25       54.78       55.48     10.84 o 
   4   0  25        0.25        1.03      3.51 o 
   5   0  25       53.45       58.32      6.93 o 
   6   0  25        1.71       -0.96      4.17 o 
   7   0  25        3.19        0.38      6.17 o 
  -7   1  25        2.00        4.66      4.79 o 
  -6   1  25        5.72       15.62      4.86 o 
  -5   1  25        1.62       -3.77      3.82 o 
  -4   1  25       13.41        9.97      4.42 o 
  -3   1  25       17.20       16.08      5.14 o 
  -2   1  25       19.86       21.91      4.52 o 
  -1   1  25        3.09        5.59      3.59 o 
   0   1  25        2.54        7.88      3.76 o 
   1   1  25        3.44        0.96      3.58 o 
   2   1  25       20.12       21.73      5.00 o 
   3   1  25       16.64        9.88      3.83 o 
   4   1  25       13.01        8.45      3.83 o 
   5   1  25        1.45        4.30      5.11 o 
   6   1  25        5.80       -2.53      5.49 o 
   7   1  25        2.02        2.46      6.86 o 
  -6   2  25        5.45        9.78      4.76 o 
  -5   2  25       19.01        8.10      4.42 o 
  -4   2  25       14.57       13.06      4.55 o 
  -3   2  25        9.19       10.48      4.21 o 
  -2   2  25       14.68       16.37      4.40 o 
  -1   2  25       72.61       67.74      6.17 o 
   0   2  25        5.01        7.21      3.12 o 
   1   2  25       72.76       87.17      9.92 o 
   2   2  25       14.28       13.12      5.07 o 
   3   2  25        9.04        7.29      4.81 o 
   4   2  25       14.40       14.34      7.38 o 
   5   2  25       18.86       33.61      9.09 o 
   6   2  25        5.33        7.39      5.63 o 
  -6   3  25        2.06        7.94      5.00 o 
  -5   3  25        6.33        8.69      4.83 o 
  -4   3  25        1.98        5.25      4.46 o 
  -3   3  25       13.28       24.24      5.11 o 
  -2   3  25        0.33        2.11      3.63 o 
  -1   3  25        9.45       14.37      4.05 o 
   0   3  25       16.93       20.89      5.01 o 
   1   3  25        9.31        6.08      4.87 o 
   2   3  25        0.23        1.22      4.78 o 
   3   3  25       12.96       10.61      4.96 o 
   4   3  25        2.01        5.50      4.82 o 
   5   3  25        6.23        8.51      5.73 o 
   6   3  25        2.05        7.11      7.62 o 
  -5   4  25        5.13        0.67      4.61 o 
  -4   4  25       14.14       19.16      5.49 o 
  -3   4  25       36.48       41.18      7.38 o 
  -2   4  25        5.66        9.36      4.35 o 
  -1   4  25       35.88       21.12      6.22 o 
   0   4  25        5.84       -1.03      5.56 o 
   1   4  25       34.54       42.59     10.23 o 
   2   4  25        5.96        6.44      4.88 o 
   3   4  25       35.36       23.87      8.08 o 
   4   4  25       14.09        3.09      4.98 o 
   5   4  25        4.87       -1.60      5.24 o 
  -5   5  25        1.47        4.09      4.84 o 
  -4   5  25       11.96       20.01      5.29 o 
  -3   5  25        5.87        7.63      5.31 o 
  -2   5  25        6.65        2.94      4.68 o 
  -1   5  25        2.17        2.89      4.29 o 
   0   5  25       11.15       11.58      6.12 o 
   1   5  25        2.21       -2.38      4.11 o 
   2   5  25        6.43        2.98      6.47 o 
   3   5  25        6.20       10.14      5.54 o 
   4   5  25       11.80       14.12      5.98 o 
   5   5  25        1.36        0.83      5.93 o 
  -3   6  25        3.15        2.09      5.15 o 
  -2   6  25        0.10        4.12      5.56 o 
  -1   6  25        2.11       -1.28      4.72 o 
   0   6  25        1.13       -0.75      4.57 o 
   1   6  25        2.15        5.75      5.24 o 
   2   6  25        0.06       -0.69      3.93 o 
   3   6  25        3.01       -1.03      5.79 o 
  -1   7  25        0.22       -0.75      4.96 o 
   0   7  25        0.73        3.47      5.28 o 
   1   7  25        0.17        3.59      5.73 o 
   0   0  26      138.88      167.40     14.11 o 
   1   0  26       80.27       80.40      7.68 o 
   2   0  26       14.27       10.95      4.03 o 
   3   0  26        4.67        6.86      4.20 o 
   4   0  26       12.53       17.60      4.67 o 
   5   0  26        0.12        2.03      4.08 o 
   6   0  26        0.00        2.87      4.46 o 
  -6   1  26        1.34       -1.38      4.40 o 
  -5   1  26        7.26        4.63      4.59 o 
  -4   1  26        3.15        1.51      3.85 o 
  -3   1  26        3.64        8.51      4.02 o 
  -2   1  26        4.15        2.04      4.60 o 
  -1   1  26       12.58        9.74      3.89 o 
   0   1  26        0.13        4.91      4.13 o 
   1   1  26       12.68       11.86      4.21 o 
   2   1  26        4.58       -5.91      5.71 o 
   3   1  26        3.86        4.72      4.16 o 
   4   1  26        3.20        5.18      3.99 o 
   5   1  26        7.36       10.20      6.04 o 
   6   1  26        1.27        4.83     10.14 o 
  -6   2  26        0.01        2.42      4.85 o 
  -5   2  26        7.02        9.63      4.90 o 
  -4   2  26        5.70        2.60      4.17 o 
  -3   2  26        5.31        4.91      4.29 o 
  -2   2  26        1.62        1.94      3.86 o 
  -1   2  26       16.79       25.94      4.89 o 
   0   2  26        0.11        0.77      4.01 o 
   1   2  26       17.33       25.20      7.20 o 
   2   2  26        1.63        2.62      4.80 o 
   3   2  26        5.02        2.28      4.99 o 
   4   2  26        5.91       -1.44      6.53 o 
   5   2  26        7.22       14.61      8.20 o 
   6   2  26        0.02       -7.30      7.03 o 
  -5   3  26        8.63       12.58      4.88 o 
  -4   3  26       18.17       18.61     12.18 o 
  -3   3  26        1.60       -3.34      3.79 o 
  -2   3  26       10.40       13.28      4.41 o 
  -1   3  26       34.06       33.84      5.40 o 
   0   3  26       16.66       18.93      5.62 o 
   1   3  26       34.43       53.74      7.46 o 
   2   3  26       10.45       12.12      7.95 o 
   3   3  26        1.57        0.20      4.67 o 
   4   3  26       18.46       21.69      9.60 o 
   5   3  26        8.40       12.09      6.15 o 
  -5   4  26        7.96       17.52      5.78 o 
  -4   4  26        5.41        2.67      4.31 o 
  -3   4  26        4.68       10.65      6.02 o 
  -2   4  26        4.14        7.92      4.05 o 
  -1   4  26        8.91        8.60      6.07 o 
   0   4  26       12.88        8.36      4.56 o 
   1   4  26        8.79        1.83      8.28 o 
   2   4  26        3.89        0.38      4.33 o 
   3   4  26        4.85        6.05      7.46 o 
   4   4  26        5.30        6.56      5.47 o 
   5   4  26        7.68       10.27      6.13 o 
  -4   5  26        5.27        7.94      5.18 o 
  -3   5  26        9.56        8.02      4.92 o 
  -2   5  26       18.32        9.48      5.11 o 
  -1   5  26        5.57        3.80      9.99 o 
   0   5  26       39.28       34.51      6.89 o 
   1   5  26        5.48        2.19      4.96 o 
   2   5  26       18.97       27.56      6.47 o 
   3   5  26        9.58        8.08      5.59 o 
   4   5  26        5.14       10.19      6.17 o 
  -2   6  26        0.77       -0.37      5.35 o 
  -1   6  26        5.95        1.04      5.23 o 
   0   6  26        0.56       -0.63      4.90 o 
   1   6  26        6.12        5.76      5.58 o 
   2   6  26        0.81        7.97     12.32 o 
   1   0  27       20.41       23.70      8.16 o 
   2   0  27        0.20        5.26      4.43 o 
   3   0  27        0.78        4.29      4.00 o 
   4   0  27        6.14       13.03      4.77 o 
   5   0  27       36.62       42.44      9.99 o 
   6   0  27        0.49       10.33      5.16 o 
  -5   1  27        4.89       -0.72      4.25 o 
  -4   1  27        6.43        5.86      4.36 o 
  -3   1  27       11.12       18.36      4.92 o 
  -2   1  27        3.35        5.40      3.91 o 
  -1   1  27       10.65       23.61      5.89 o 
   0   1  27        7.97        7.47      3.87 o 
   1   1  27       10.96       18.20      5.52 o 
   2   1  27        3.08        5.75      6.72 o 
   3   1  27       10.86       10.05      5.12 o 
   4   1  27        6.58       12.19      5.11 o 
   5   1  27        4.96       13.82      6.49 o 
  -5   2  27        3.65        2.49      4.47 o 
  -4   2  27       18.46       23.22      8.42 o 
  -3   2  27       13.11       12.21      4.79 o 
  -2   2  27        7.64        9.91      4.41 o 
  -1   2  27        8.48        8.76      4.31 o 
   0   2  27       24.23       30.99      9.21 o 
   1   2  27        8.15        7.38      4.21 o 
   2   2  27        7.52        8.04      5.59 o 
   3   2  27       13.06       28.48      8.47 o 
   4   2  27       18.49       28.17      9.40 o 
   5   2  27        3.55        2.84      7.46 o 
  -5   3  27        0.94        0.75      5.80 o 
  -4   3  27       11.67       17.13      5.39 o 
  -3   3  27        3.62        4.72      4.40 o 
  -2   3  27       26.99       36.65      5.83 o 
  -1   3  27        5.19       -0.94      5.09 o 
   0   3  27        0.13        1.05      5.52 o 
   1   3  27        5.22       11.04      5.56 o 
   2   3  27       26.34       41.71      7.36 o 
   3   3  27        3.64        1.72      5.12 o 
   4   3  27       11.99        8.81      5.83 o 
   5   3  27        0.92        1.09      7.19 o 
  -4   4  27        5.59        5.02      5.33 o 
  -3   4  27        1.25        1.50      4.37 o 
  -2   4  27       11.54        9.81      4.73 o 
  -1   4  27       27.55       31.75      9.42 o 
   0   4  27        0.36       -5.66      4.37 o 
   1   4  27       26.62       21.33     10.88 o 
   2   4  27       11.24        3.33      5.26 o 
   3   4  27        1.34        0.55      5.39 o 
   4   4  27        5.42        0.73      5.34 o 
  -3   5  27        5.42        7.25      8.25 o 
  -2   5  27        7.05        1.01      5.46 o 
  -1   5  27       10.59        8.35     10.59 o 
   0   5  27        3.35       -2.48      4.29 o 
   1   5  27       10.57       11.73     10.26 o 
   2   5  27        6.91        4.65      5.64 o 
   3   5  27        5.35        0.48      5.75 o 
  -1   6  27        6.37        2.23      6.04 o 
   0   6  27        0.20       -1.23      5.27 o 
   1   6  27        6.43        5.95      5.82 o 
   0   0  28       22.58       33.38      9.05 o 
   1   0  28        1.40        3.30      7.27 o 
   2   0  28        2.46        6.06      6.88 o 
   3   0  28       42.49       65.81      7.84 o 
   4   0  28        6.33       14.11      4.82 o 
   5   0  28        1.35        5.40      4.83 o 
  -5   1  28        3.28        4.67      4.90 o 
  -4   1  28       10.77       19.72      5.38 o 
  -3   1  28        7.99        7.15      4.47 o 
  -2   1  28        3.52        6.40      4.15 o 
  -1   1  28       13.24       16.49      7.17 o 
   0   1  28        2.52        3.02      4.95 o 
   1   1  28       13.19       22.53      6.15 o 
   2   1  28        3.29        7.11      8.20 o 
   3   1  28        7.95       18.46      8.55 o 
   4   1  28       10.65       24.13      9.13 o 
   5   1  28        3.15        2.29      7.38 o 
  -5   2  28        0.13        6.29      5.16 o 
  -4   2  28        0.29        0.16      4.59 o 
  -3   2  28        0.95        3.64      4.40 o 
  -2   2  28       15.47        8.01      4.60 o 
  -1   2  28        3.76       -0.12      6.76 o 
   0   2  28        0.87        8.39      9.34 o 
   1   2  28        3.90       10.19      4.46 o 
   2   2  28       15.62       16.44      8.39 o 
   3   2  28        0.96       -5.48      6.64 o 
   4   2  28        0.27       -1.55      7.30 o 
   5   2  28        0.09        1.05      8.04 o 
  -4   3  28        6.46        3.77      4.66 o 
  -3   3  28        8.78        4.10      4.43 o 
  -2   3  28        5.03        0.17      4.29 o 
  -1   3  28       10.56       -0.86      4.11 o 
   0   3  28        0.00        2.52      5.57 o 
   1   3  28       10.74       12.04      9.09 o 
   2   3  28        4.99        2.51      5.30 o 
   3   3  28        9.17       -3.39      5.39 o 
   4   3  28        6.21        4.00      7.46 o 
  -3   4  28       12.26        4.73      4.94 o 
  -2   4  28        3.66        6.74      4.84 o 
  -1   4  28        6.41        1.89     11.44 o 
   0   4  28        0.71        8.31     10.57 o 
   1   4  28        6.70       12.71     10.06 o 
   2   4  28        3.59       -2.69      5.23 o 
   3   4  28       11.75        9.83      6.29 o 
  -2   5  28        6.61        1.59      5.76 o 
  -1   5  28        2.05       -7.39      7.79 o 
   0   5  28       12.48       11.97      6.30 o 
   1   5  28        2.11       13.91     11.07 o 
   2   5  28        6.47        2.10     11.70 o 
   1   0  29        2.34        3.89      7.77 o 
   2   0  29        2.04       20.32      8.39 o 
   3   0  29        0.29        3.11      4.67 o 
   4   0  29        8.57       11.56      7.95 o 
  -4   1  29        0.62       -1.52      4.50 o 
  -3   1  29        1.64        6.19      4.61 o 
  -2   1  29        8.04       11.53      6.14 o 
  -1   1  29        3.62       11.15      7.89 o 
   0   1  29        2.16       11.50      7.73 o 
   1   1  29        3.81       13.60      7.77 o 
   2   1  29        8.05       12.98      8.24 o 
   3   1  29        1.78       -3.61      6.95 o 
   4   1  29        0.70       -3.89      8.00 o 
  -4   2  29        1.86        6.34      4.92 o 
  -3   2  29        2.73       -4.29      4.39 o 
  -2   2  29        0.65        3.93      5.25 o 
  -1   2  29        2.48        0.09      7.29 o 
   0   2  29        2.06       -1.24      5.30 o 
   1   2  29        2.39        6.84      5.71 o 
   2   2  29        0.62        6.10      8.08 o 
   3   2  29        2.78        4.16      7.77 o 
   4   2  29        1.84        0.70      7.77 o 
  -3   3  29        1.63       -0.25      7.48 o 
  -2   3  29        9.21       11.85      7.74 o 
  -1   3  29        0.58       -3.81      5.89 o 
   0   3  29       12.19        8.84     11.52 o 
   1   3  29        0.59        7.65      9.21 o 
   2   3  29        9.03       16.64      6.66 o 
   3   3  29        1.61        3.96      7.50 o 
  -2   4  29        9.33       11.32      5.77 o 
  -1   4  29        1.94       -3.28      5.76 o 
   0   4  29        6.38        6.99     10.45 o 
   1   4  29        1.90        0.82      8.59 o 
   2   4  29        8.85        4.89      6.29 o 
   0   0  30        0.00        7.81      8.47 o 
   1   0  30        0.02        7.38      8.12 o 
   2   0  30        0.84        9.40      8.04 o 
   3   0  30        1.55        1.98      8.00 o 
  -3   1  30        6.91       14.37      5.33 o 
  -2   1  30        4.27       14.03      8.59 o 
  -1   1  30        3.31       19.39      9.29 o 
   0   1  30        6.04        8.12      8.16 o 
   1   1  30        3.26        3.85      7.58 o 
   2   1  30        4.24        6.14      8.12 o 
   3   1  30        7.00       16.75      9.33 o 
  -3   2  30        0.33       -1.09      4.69 o 
  -2   2  30        8.17       17.07      6.88 o 
  -1   2  30        2.62       11.45      6.60 o 
   0   2  30        0.09        7.46      8.74 o 
   2   2  30        8.23       13.52      9.13 o 
   3   2  30        0.30        2.95      7.89 o 
  -2   3  30        1.97       -0.97      4.66 o 
  -1   3  30        4.17        6.32      6.58 o 
   0   3  30        0.34       -4.78      8.63 o 
   1   3  30        4.31        9.71      9.71 o 
   2   3  30        1.84        2.41      6.33 o 
   1   0  31        0.57        1.36      8.31 o 
   2   0  31        1.98       15.39      9.33 o 
  -2   1  31        3.21       15.00      9.44 o 
  -1   1  31        0.68        7.03      8.24 o 
   0   1  31        0.80       12.51      9.29 o 
   1   1  31        0.74        1.36      8.47 o 
   2   1  31        3.15        8.86      8.70 o 
  -1   2  31        0.67        5.56      6.41 o 
   0   2  31        0.03       16.32      9.36 o 
                                                 
